# Supplementary material for: Genome-wide analysis of the Populus Hsp90 gene family reveals differential expression patterns, localization, and heat stress responses
Source: BMC Genomics. 2013 Aug 5;14:532. doi: 10.1186/1471-2164-14-532 (PMC3750472; doi:10.1186/1471-2164-14-532)
Supplement: Additional file 2 — List of all Hsp90 gene sequences identified in Populus and rice. The list comprises seven Arabidopsis Hsp90 sequences and Hsp90 sequences identified from Populus and rice in this study. Amino acid sequences were deduced from their corresponding coding sequences, and genomic DNA sequences were obtained from Phytozome (http://www.phytozome.net/poplar, release 2.1). [file 1471-2164-14-532-S2.xls]

## Sheet: Pt-AA
>PtHsp90-1a
MADVKMGEAETFAFQAEINQLLSLIINTFYSNKEIFLRELISNASDALDKIRFESLTDKSKLDAQPELFIRLVPDKTNNTLSIIDSGVGMTKADLVNNLGTIARSGTKEFMEALQAGADVSMIGQFGVGFYSAYLVAERVVVTTKHNDDEQYVWESQAGGSFTVTRDVNGEQLGRGTKITLFLKEDQLEYLEERKIKDLVKKHSEFISYPIYLWTEKTTEKEISDDEDDEPKKEEEGDIEEVDEEKESKSKKKKIKEVSHEWQLINKQKPIWLRKPEEITKEEYAAFYKSLTNDWEDHLAVKHFSVEGQLEFKAILFVPKRAPFDLFDTRKKMNNIKLYVRRVFIMDNCEELIPEYLGFIKGVVDSDDLPLNISREMLQQNKILKVIRKNLVKKCIEMF…
>PtHsp90-1b
MADVQMGEAETFAFQAEINQLLSLIINTFYSNKEIFLRELISNASDALDKIRFESLTDKSKLDAQPELFIRLVPDKTNNTLSIIDSGVGMTKADLVNNLGTIARSGTKEFMEALQAGADVSMIGQFGVGFYSAYLVAERVVVTTKHNDDEQYVWESQAGGSFTVTRDVNGEQLGRGTKITLYLKEDQLEYLEERRIKDLVKKHSEFISYPIYLWTEKTTEKEISDDEDDEPKKEEEGDIEEVDEEKETKSKKKKIKEVSHEWQLINKQKPIWLRKPEEITKEEYASFYKSLTNDWEDHLAVKHFSVEGQLEFKAILFAPKRAPFDLFDTRKKMNNIKLYVRRVFIMDNCEELIPEYLGFIKGVVDSDDLPLNISREMLQQNKILKVIRKNLVKKCIEMF…
>PtHsp90-2
MADVETFAFQAEINQLLSLIINTFYSNKEIFLRELISNASDALDKIRFESLTDKSKLDAQPELFIHIVPDKTSNTLTIIDSGVGMTKADLVNNLGTIARSGTKEFMEALAAGADVSMIGQFGVGFYSAYLVAEKVIVTSKHNDDEQYVWESQAGGSFTVIRDTSGEPLGRGTKIVLYLKEDQLEYLEERCLKDLVKKHSEFISYPISLWIEKTTEKEISDDEDEEEKKDEEGKVEDVDEEKEKEEKKKKKIKEVSHEWSLVNKQKPIWMRKPDEITKEEYAAFYKSLTNDWEEHLAVKHFSVEGQLEFKAILFVPKRAPFDLFDTKKKPNNIKLYVRRVFIMDNCEDLIPEYLSFVKGIVDSEDLPLNISREMLQQNKILKVIRKNLVKKCLELFFEIA…
>PtHsp90-3
MADTETFAFQAEINQLLSLIINTFYSNKEIFLRELISNSSDALDKIRFDSLTDKSKLDAQPELFIHIIPDKATNTLTIVDSGIGMTKSDLVNNLGTIARSGTKEFMEAVTAGADVSMIGQFGVGFYSAYLVADKVVVTSKHNDDEQYVWESQAGGSFTITRDTSGENLGRGTKITLFLKEDQLEYLEERRLKDLIKKHSEFISYPISLWIEKTTEKEISDDEDEEDKKDEEGNVEDVDEEKEKEEKKKKKIKEVSHEWSLVNKQKPIWMRKPEEITKEEYGAFYKSLTNDWEEHLAVKHFSVEGQLEFKAVLFVPKRAPFDLFDTKKKQNNIKLYVRRVFIMDNCEELMPEYLSFVKGIVDSEDLPLNISREMLQQNKILKVIRKNLVKKCIELFFEIA…
>PtHsp90-4a
MAEAETFAFQAEINQLLSLIINTFYSNKEIFLRELISNSSDALDKIRFDSLTDKSKLDAQPELFIHIIPDKASNTLTIIDSGIGMTKSDLVNNLGTIARSGTKEFMEAVTAGADVSMIGQFGVGFYSAYLVADKVVVTTKHNDDEQYVWESQAGGSFTVTRDTSGENLGRGTKITLFLKEDQLEYLEERRLKDLIKKHSEFISYPISLWIEKTTEKEISDDEDEEDKKDEEDKKDEEGNVEDVDEEKDKEEKKKKKIKEISHEWSLVNKQKPIWMRKPEEITKEEYGAFYKSLTNDWEEHLAVKHFSVEGQLEFKAVLFVPKRAPFDLFDTKKKQNNIKLYVRRVFIMDNCEELMPEYLSFVKGIVDSEDLPLNISREMLQQNKILKVIRKNLVKKCVE…
>PtHsp90-4b
MAETETFAFQAEINQLLSLIINTFYSNKEIFLRELISNSSDALDKIRFDSLTDKSKLDAQPELFIHIIPDKANNSLTIIDSGIGMTKSDLVNNLGTIARSGTKEFMEAVTAGADVSMIGQFGVGFYSSYLVADKVVVTSKHNDDEQYVWESQAGGSFTVTRDTSGENLGRGSKITLFLKEDQLEYLEERRLKDLIKKHSEFISYPISLWIEKTTEKEISDDEDEDVEDKKDEEGNVEDVDDEKDKEEKKKKKIKEISHEWSLVNKQKPIWMRKPEEITKEEYGAFYKSLTNDWEEHLAVKHFSVEGQLEFKAVLFVPKRAPFDLFDTKKKQNNIKLYVRRVFIMDNCEELMPEYLSFVKGIVDSEDLPLNISREMLQQNKILKVIRKNLVKKCIELFFE…
>PtHsp90-5a
MAPVLSRSLATYASLISLPSSIRHPNNKVLNLRSVFLSQNNGLKKEFSCSGLKWKLEKRNDRISVRCEAAVAEKEATDTSGEKFEYQAEVSRLLDLIVHSLYSHKEVFLRELVSNASDALDKLRFLSVTEPSLLGDAGDLEIRIRPDPDNGTITITDTGIGMTKEELVDCLGTIAQSGTSKFLKALKENKDAGADNGLIGQFGVGFYSAFLVAEKVVVSTKSPKSDKQHVWESEADSSSYVIKEETDPEKLLRRGTQITLYLREDDKYEFSDPVRIQGLVKNYSQFVAFPIYTWEEKSRTVEVEEEEEPKEGEEVPEGEKKKTKKTKTEKYWDWELVNETKPIWMRNPKEVEKDEYQEFYKKTFNEFLDPLAYAHFTIEGEVEFRSVLYIPGMGPLNNE…
>PtHsp90-5b
MAPVLSRSLATSASLISLSSSIRHPNNKVFNLRSVFLPQNNGLRKGFSCSGLKWKPEKRSDQVSIRCKAAVAEKESTDTSGEKFEYQAEVSRLLDLIVHSLYSHKEVFLRELVSNASDALDKLRFLSVTEPSLLGDAGDLEIRIRSDPDNGIITITDTGIGMTKEELVDCLGTIAQSGTSKFLKALKENKDVGADNDLIGQFGVGFYSAFLVSEKVVVSTKSPKSDKQYVWESEADSSSYVIKEETDPEKILRRGTEITLYLKEDDKYEFSEAVRIQGLVKNYSQFVAFPIYTWVEKSRTVEVEEEEEPKGEEVPEGEKKITKKTKTEKYWDWELANETKPIWMRNPKEVEKDEYQEFYKKTFNEFLDPLAYTHFTTEGEVEFRSVLYIPGMGPLNNEE…
>PtHsp90-6
MHGLSRRSVSTILRSTGSASRYGSAATAVPFSDYVVDGEAKFRWYSVLTTGREIPNKTKQLNLKHTFFLGTRYESTAAESDSSSSPPSVGEKYEYQAEVSRLMDLIVNSLYSNKEVFLRELISNASDALDKLRFLSVTDSELLKDATDLDIRIQTDKDNGIITIIDSGIGMTRQELIDCLGTIAQSGTAKFLKALKDSKDAGADNNLIGQFGVGFYSAFLVADRVVVSTKSPRSDKQYVWEGEANASSYTIREDTDPENHIPRGTRLTLYLKRDDKGFAHPERIQKLVKNYSQFVSFPIYTWQEKGYTKEVEVDEDPAEAKKDEQDDTTEKKKKKTKTVVEKYWDWELTNETQPIWLRNPKEVSTEDYNEFYKKTFNEYLEPLASSHFTTEGEVEFRSI…
>PtHsp90-7
MRKWTVPSVLLLLCLLSLISDQGQKLHAKAEDDSDSLVDPPKVEEKLGAVPNGLSTDSDVVKRESESISKRTLRNTAEKFEFQAEVSRLMDIIINSLYSNKDIFLRELISNASDALDKIRFLSLTDKEVLGEGDNAKLDIQIKLDKEKKILSIRDRGIGMTKEDLIKNLGTIAKSGTSAFVEKMQTSGDLNLIGQFGVGFYSVYLVADYVEVISKHNEDKQYVWESKADGAFAISEDTWNEPLGRGTEIRLHLREEAGEYLEESKLKDLVKKYSEFINFPIYLWASKEVDVEVPADEDESSDEDETTAESSSSDDGDSEKSEDEDAEDKPKTKKIKETTYEWELLNDVKAIWLRNPKEVTEEEYTKFYHSLAKDLGDEKPLAWSHFTAEGDVEFKAVLF…

## Sheet: Pt-CDS
>PtHsp90-1a
ATGGCAGACGTAAAAATGGGAGAAGCAGAGACCTTTGCATTCCAAGCAGAGATCAACCAGCTCTTGAGCTTGATCATCAACACATTCTATTCCAACAAGG
AAATCTTTCTTCGTGAACTTATCAGCAATGCCTCTGATGCGTTGGATAAGATTAGATTTGAGAGCTTGACGGACAAGAGCAAGCTTGATGCACAACCTGA
GTTGTTCATCAGGCTCGTACCTGATAAAACTAACAACACTTTGTCTATCATTGATAGTGGTGTTGGCATGACCAAAGCAGATTTGGTGAATAATTTGGGA
ACAATTGCAAGATCGGGGACGAAGGAATTTATGGAGGCATTGCAGGCAGGGGCTGATGTGAGTATGATTGGACAATTTGGTGTGGGGTTCTATTCTGCTT
ACCTTGTTGCAGAGAGGGTTGTGGTGACTACTAAACATAATGATGATGAGCAATATGTTTGGGAGTCACAAGCTGGTGGTTCTTTCACTGTTACAAGGGA
TGTTAATGGAGAGCAACTTGGTAGGGGTACTAAGATTACCCTCTTCCTTAAAGAGGATCAGCTTGAGTACTTGGAGGAGAGGAAGATCAAGGATCTTGTG
AAGAAGCATTCTGAGTTCATCAGCTATCCTATCTATTTGTGGACCGAGAAAACGACTGAGAAGGAGATTAGTGATGATGAGGATGATGAACCAAAGAAGG
AAGAGGAGGGAGATATTGAGGAAGTTGATGAGGAGAAGGAGAGTAAATCCAAGAAGAAGAAGATTAAGGAGGTTTCCCATGAGTGGCAGCTCATTAACAA
GCAAAAACCTATCTGGCTGCGCAAGCCAGAGGAGATCACCAAGGAGGAGTATGCCGCTTTCTACAAGAGCTTGACCAATGATTGGGAGGATCATTTGGCC
GTCAAGCACTTCTCTGTTGAGGGTCAGCTTGAATTTAAGGCTATCCTCTTTGTGCCGAAGAGAGCTCCATTCGATTTGTTTGATACTCGCAAGAAGATGA
ACAACATCAAGCTTTATGTCAGGAGGGTCTTCATTATGGACAATTGTGAGGAGCTTATCCCTGAATACCTTGGATTTATCAAGGGTGTTGTTGATTCTGA
TGATTTGCCACTTAACATCTCTCGTGAGATGCTTCAACAGAATAAGATTCTCAAGGTTATCAGGAAGAACCTTGTGAAGAAGTGCATTGAGATGTTCAGC
GAGATTGCAGAGAACAAGGAGGATTACCAGAAGTTCTATGATGCTTTTTCAAAGAACTTGAAATTGGGTATCCATGAGGACAGCCAGAACAGAGCCAAAT
TGGCTGATTTGCTCCGCTACCATTCAACTAAGAGTGGTGATGAGATGACAAGCTTGAAGGACTATGTCACCAGAATGAAAGAGGGGCAGAAGGACATTTA
CTATATTACTGGTGAAAGCAAGAAGGCAGTGGAGAACTCTCCATTCCTCGAGAAGCTCAAGAAGAGGGGCTATGAAGTGCTATTCATGGTTGATGCTATC
GATGAGTATGCTGTAGGCCAATTGAAGGAATATGACGGCAAGAAGCTGGTTTCTGCTACAAAGGAAGGGTTGAAACTTGACGATGAGACAGAAGAAGAGA
AAAAGAAAAAGGAAGAGAAAAAGAAGTCCTTCGAGAACCTCTGCAAGACCATCAAGGACATTTTGGGAGACAGAGTGGAGAAGGTGGTTGTCTCTGACAG
GATTGTTGACTCTCCATGCTGTTTAGTGACTGGAGAGTATGGCTGGACAGCCAACATGGAGAGGATCATGAAGGCTCAAGCATTAAGGGACAGCAGCATG
AGCTCTTACATGTCAAGCAAGAAGACTATGGAAATCAATCCTGACAATGGCATCATGGAGGAGTTGAGAAAGCGAGCTGAAGCTGACAAGAATGACAAAT
CTGTCAAGGACCTTGTGCTGCTGCTGTTTGAGACTGCTTTGTTAACCTCTGGCTTCAGCCTTGAGGATCCAAACACTTTCGCTGCTAGGATTCACAGGAT
GTTGAAACTGGGTCTTAGCATTGATGAGGATGAGGCTGCTGGTGATGATACGGACATGCCTGCTTTGGAGGAAGATGGTGCTGAGGAGAGCAAGATGGAG
GAGGTGGACTGA
>PtHsp90-1b
ATGGCAGACGTGCAAATGGGAGAAGCAGAGACATTTGCATTCCAAGCAGAGATCAACCAGCTCTTGAGCTTGATCATCAACACATTCTATTCCAACAAAG
AAATCTTCCTTCGTGAACTCATCAGCAATGCTTCTGATGCGTTGGATAAGATTAGATTTGAGAGCTTGACGGATAAGAGCAAGCTTGATGCACAACCTGA
GTTGTTCATCAGGCTTGTTCCTGATAAAACTAACAACACCTTGTCCATCATCGATAGCGGTGTTGGCATGACCAAAGCAGATTTGGTGAATAATTTGGGA
ACAATTGCGAGGTCGGGGACGAAGGAGTTTATGGAGGCATTGCAGGCAGGGGCTGATGTTAGTATGATTGGACAATTTGGTGTGGGGTTCTATTCTGCTT
ACCTTGTTGCTGAGAGGGTTGTGGTGACTACTAAGCATAATGATGATGAGCAATATGTTTGGGAGTCACAAGCTGGTGGATCTTTCACTGTTACAAGGGA
TGTTAACGGAGAGCAACTTGGTAGGGGTACTAAGATTACCCTCTACCTCAAGGAGGATCAGCTTGAGTACTTGGAGGAGAGGAGGATTAAGGATCTTGTG
AAGAAGCATTCTGAGTTCATCAGTTATCCTATCTATCTGTGGACTGAGAAGACGACTGAGAAGGAGATTAGTGACGATGAGGATGATGAACCAAAGAAGG
AAGAGGAGGGTGATATTGAGGAAGTAGATGAGGAGAAGGAGACTAAATCCAAGAAAAAGAAGATTAAGGAGGTTTCTCATGAGTGGCAGCTCATTAACAA
GCAGAAACCTATCTGGTTGCGCAAGCCGGAAGAGATCACCAAGGAGGAGTATGCTTCCTTCTACAAGAGTTTGACCAATGATTGGGAAGATCATTTGGCT
GTTAAGCACTTCTCTGTTGAGGGTCAGCTGGAGTTCAAGGCTATTCTCTTTGCGCCGAAGAGAGCTCCATTTGATTTGTTTGACACTAGAAAGAAGATGA
ACAACATCAAGCTTTACGTAAGGAGGGTCTTTATCATGGACAATTGTGAGGAGCTTATCCCTGAGTACCTTGGATTTATCAAGGGTGTTGTTGATTCTGA
TGATTTGCCACTCAACATCTCTCGTGAGATGCTTCAACAGAATAAAATCCTCAAGGTTATTAGGAAGAACCTAGTGAAGAAGTGCATTGAGATGTTCAAT
GAGATTGCAGAGAACAAGGAGGATTACCAGAAGTTTTATGATGCTTTCTCAAAGAACTTGAAATTGGGTATCCATGAGGACAGTCAGAACAGAGCCAAAC
TGGCTGATTTGCTCCGGTACCATTCAACCAAGAGTGGCGATGAAATGACAAGCTTGAAGGATTACGTCACCAGAATGAAAGAGGGCCAGAAGGACATTTA
CTACATTACAGGAGAAAGCAAGAAGGCAGTGGAAAACTCTCCATTCCTTGAGAAGCTCAAGAAGAGGGGCTACGAGGTGCTGTTTATGGTTGATGCCATT
GACGAGTATGCTGTTGGCCAGTTGAAGGAATATGATGGAAAGAAGCTGGTGTCTGCTACAAAGGAAGGTCTAAAACTTGACGATGAGACTGAGGAAGAGA
AAAAGAAAAAGGAGGAGAAAAAGAAGTCCTTTGAGAACCTTTGTAAGACAATCAAGGACATTTTGGGAGACAAAGTGGAGAAGGTGGTTGTCTCTGACCG
GATTGTGGACTCTCCATGCTGTTTGGTGACAGGAGAGTATGGCTGGACAGCTAACATGGAGAGGATCATGAAGGCTCAGGCATTGAGGGACAGCAGCATG
AGCTCGTACATGTCAAGCAAGAAGACCATGGAGATCAACCCTGACAATGGTATCATGGAGGAATTGAGGAAGAGAGCCGAGGCTGACAAGAATGACAAGT
CCGTCAAGGACCTCGTGTTGCTGCTGTTTGAGACTGCTCTGCTAACCTCTGGCTTCAGCCTAGATGATCCAAACACATTTGCTGCTAGGATTCACAGGAT
GTTGAAACTGGGTCTTAGCATTGATGAGGATGAGGCTGCTGGTGATGATACTGACATGCCTGCCCTGGAGGAAGACGGTGCTGAGGAGAGCAAGATGGAG
GAGGTGGACTAA
>PtHsp90-2
ATGGCGGATGTGGAGACGTTTGCTTTCCAAGCCGAGATCAACCAGCTCTTGAGCTTGATCATCAATACTTTCTACAGCAACAAGGAGATCTTTCTCCGTG
AACTTATCAGCAATGCCTCTGATGCATTGGACAAAATTAGGTTTGAGAGCTTGACAGACAAGAGCAAGCTCGATGCTCAGCCTGAGCTTTTCATCCACAT
TGTTCCTGACAAGACCAGCAACACATTGACCATTATTGATAGTGGTGTCGGCATGACCAAGGCTGATTTGGTTAACAATCTTGGTACCATTGCCCGATCT
GGAACCAAAGAGTTCATGGAGGCATTAGCTGCTGGAGCTGATGTGAGCATGATTGGACAATTTGGTGTTGGTTTCTACTCAGCATATTTGGTTGCAGAGA
AGGTGATTGTGACCTCAAAGCACAATGATGATGAGCAGTATGTGTGGGAGTCTCAAGCTGGTGGGTCATTCACTGTCATCAGAGACACCTCTGGGGAGCC
CCTTGGTAGGGGTACAAAGATCGTTCTCTATCTTAAGGAGGACCAGCTTGAGTATCTTGAGGAGCGCTGCCTCAAGGATTTGGTCAAGAAGCACTCTGAG
TTCATCAGCTACCCAATCTCCCTCTGGATTGAGAAGACTACTGAGAAGGAGATTTCTGATGACGAGGATGAAGAAGAAAAAAAGGATGAGGAAGGAAAGG
TAGAGGATGTTGATGAAGAGAAGGAGAAGGAAGAGAAGAAAAAGAAGAAGATCAAGGAGGTGTCCCACGAGTGGTCTTTGGTGAACAAGCAGAAACCCAT
CTGGATGAGGAAGCCTGATGAGATTACCAAGGAGGAGTATGCTGCTTTCTACAAGAGCCTTACCAATGACTGGGAGGAGCACTTGGCTGTCAAGCACTTT
TCAGTTGAGGGACAGCTTGAGTTCAAGGCCATCCTCTTTGTTCCCAAGAGGGCTCCTTTTGATCTCTTTGACACGAAGAAGAAGCCCAACAACATCAAGC
TCTATGTCCGTCGTGTATTCATCATGGACAACTGTGAGGATTTGATTCCCGAGTACCTTAGCTTTGTCAAGGGTATTGTGGATTCGGAGGATCTTCCTCT
CAACATCTCCAGAGAAATGTTGCAGCAAAACAAGATCCTCAAAGTCATCCGCAAGAACTTGGTGAAGAAATGCCTCGAGCTCTTCTTTGAGATTGCTGAA
AACAAGGAAGATTACAACAAGTTTTACGAGTCCTTCTCTAAGAACCTCAAGCTTGGTATCCATGAGGATTCCTCGAACAAGTCAAAGCTTGCTGAGTTGC
TCAGATATCACTCTACTAAGAGTGGTGACGAGCTGACTAGCTTGAAAGACTATGTGACAAGGATGAAGGAGGGCCAGAGTGACATTTACTACATCACTGG
TGAGAGCAAGAAGGCTGTTGAGAACTCACCGTTCCTTGAGAAGTTGAAGAAGAAGGGCTATGAAGTTCTCTACATGGTCGACGCCATTGATGAGTACGCC
GTGGGCCAACTCAAGGAATTTGAGGGCAAGAAGCTTGTCTCTGCCACCAAGGAGGGCTTGAAGCTTGAAGAGACCGAAGATGAGAAGCAAAAGCAGGAAG
AATTGAAGCAGAAGTTTGAGGGTCTCTGCAAGGTTATCAAGGATGTGCTGGGAGACAAGGTTGAGAAGGTTGTGGTGTCTGACCGTGTGGTAGATTCTCC
TTGCTGTTTGGTGACCGGTGAGTATGGCTGGACTGCCAACATGGAGAGAATCATGAGGGCTCAAGCCTTGAGAGACAACAGCATGGCTGGGTACATGTCG
AGCAAGAAGACCATGGAGATCAACCCAGAGAACCCCATCATGGAGGAGCTTAGGAAAAGAGCTGATGCTGACAAGAACGACAAGTCTGTGAAGGACCTTG
TTCTCCTTCTCTTTGAGACTGCACTTCTGACCTCTGGTTTCAGTCTAGATGAACCCAACACCTTTGGCAACCGAATCCACAGGATGCTGAAGCTGGGCTT
GAGCATCGATGAGGATGCTGTTGAAGCCGATGCTGAAATGCCCCCATTGGAAGAAGCTGAAGCCGACGCAGAGGGCAGCAAGATGGAGGAAGTCGATTAA
>PtHsp90-3
ATGGCGGATACAGAGACGTTCGCTTTCCAGGCTGAGATCAATCAGCTGCTGAGTTTGATCATCAACACTTTTTACAGCAACAAGGAGATCTTTCTCCGTG
AACTCATCAGCAACTCCTCTGATGCTTTGGATAAGATTCGATTTGATAGCTTGACTGACAAGAGCAAGCTCGATGCCCAACCTGAGCTTTTCATTCACAT
TATTCCCGACAAGGCAACCAATACGCTCACTATTGTCGACAGTGGCATTGGAATGACCAAGTCTGACTTGGTGAACAACCTTGGTACCATTGCAAGGTCT
GGAACTAAGGAGTTTATGGAAGCTGTTACTGCTGGTGCTGATGTAAGCATGATTGGGCAGTTTGGTGTTGGGTTTTACTCGGCTTACTTGGTTGCTGATA
AGGTGGTTGTTACTTCCAAACACAATGATGATGAGCAGTATGTGTGGGAGTCTCAGGCTGGTGGTTCTTTTACTATCACTAGGGATACCTCTGGCGAGAA
CCTTGGTAGAGGTACTAAGATAACTCTCTTCCTTAAGGAAGACCAATTGGAGTACCTTGAGGAGCGTCGTCTCAAGGATCTGATTAAGAAACATTCTGAG
TTTATTAGCTACCCAATTTCCCTTTGGATTGAGAAGACCACTGAGAAGGAGATTTCTGATGATGAGGATGAGGAAGATAAGAAGGACGAGGAAGGCAATG
TAGAGGATGTTGATGAGGAGAAGGAAAAGGAGGAGAAGAAAAAGAAGAAGATAAAGGAAGTTTCACATGAGTGGTCTTTAGTGAACAAGCAGAAGCCTAT
TTGGATGAGGAAGCCAGAGGAGATCACCAAAGAGGAGTATGGTGCATTTTATAAGAGCCTTACTAATGACTGGGAGGAGCACCTTGCAGTGAAGCATTTC
TCAGTTGAGGGCCAGCTCGAGTTCAAAGCTGTTCTCTTTGTCCCAAAGAGGGCACCATTTGACCTCTTTGACACAAAGAAGAAGCAGAACAACATCAAGC
TCTATGTACGCCGTGTCTTCATCATGGACAACTGTGAAGAGTTGATGCCTGAATACTTGAGCTTCGTGAAGGGTATAGTGGATTCTGAGGATCTTCCACT
CAATATTTCAAGAGAGATGCTTCAGCAGAACAAGATCCTCAAGGTTATCCGCAAGAACTTGGTCAAGAAGTGCATTGAGCTATTCTTTGAGATTGCTGAG
AACAAGGAAGATTATGACAAATTCTATGAGGCATTCTCTAAGAATTTGAAGCTTGGTATTCACGAGGACTCGCAGAACAAATCCAAGATTGCTGAGTTAC
TTCGATATCACTCAACTAAGAGTGGTGATGAGATGACCAGTCTGAAGGATTATGTAACAAGGATGAAGGAGGGCCAGAGTGATATCTATTACATTACAGG
AGAGAGCAAGAAGGCTGTTGAGAATTCCCCATTCCTTGAGAAGCTGAAGAAGAAGGGATACGAGGTCCTATATATGATTGATGCAATTGATGAATATGCT
GTGGGACAGCTAAAGGAATTTGAGGGAAAGAAATTGGTGTCTGCAACCAAGGAAGGTCTTAAGATTGATGAGACTGAAGATGAGAAAAAGAAGAAAGAAG
AATTGAAGGAAAAGTTTGAGGGTCTATGCAAGGTGATCAAGGATGTGCTTGGTGACAAGGTGGAGAAGGTTGTGGTGTCTGATCGTGTGGTGGACTCACC
CTGCTGCTTGGTCACTGGAGAGTATGGTTGGAGCGCAAACATGGAGAGAATCATGAAGGCACAAGCACTTAGGGATAGCAGCATGGGGGGGTATATGTCA
AGCAAGAAAACAATGGAGATTAATCCAGAGAACCCAATCATGGAGGAGTTGAGGAAGAGAGCTGATGCTGACAAGAATGACAAATCAGTAAAGGACCTGG
TCCTCTTGCTTTTCGAGACAGCTATGCTTACATCCGGGTTCAGCTTGGATGATCCCAACACCTTTGGCAGTCGCATCCACAGAATGCTGAAATTGGGCTT
GAGTATTGATGAAGACAGTGCTGATGCTGACACTGACATGCCTCCTTTGGAAGATGCTGATGATGCTGAGGGTAGCAAGATGGAGGAGGTTGACTAA
>PtHsp90-4a
ATGGCGGAGGCGGAGACGTTTGCTTTCCAAGCTGAGATCAATCAGCTGCTGAGTTTGATCATCAACACTTTCTACAGCAACAAAGAGATATTTCTTCGTG
AACTCATCAGCAATTCCTCTGATGCTTTGGATAAGATTCGATTTGATAGTTTGACTGACAAGAGCAAGCTCGATGCCCAACCCGAGCTTTTCATTCACAT
TATTCCTGACAAGGCCAGCAATACTCTCACTATTATTGATAGTGGTATTGGAATGACCAAGTCTGACTTGGTGAACAACCTCGGTACCATTGCAAGGTCT
GGAACCAAGGAGTTCATGGAAGCTGTTACTGCTGGCGCTGATGTTAGTATGATTGGACAGTTTGGTGTCGGGTTCTACTCGGCTTACTTGGTTGCTGATA
AGGTGGTTGTCACCACCAAACACAATGATGATGAGCAGTATGTGTGGGAGTCTCAGGCCGGTGGTTCATTCACGGTCACCAGGGATACCTCTGGTGAGAA
CCTTGGCAGAGGTACTAAGATCACTCTCTTCCTTAAGGAAGACCAATTGGAGTACCTTGAGGAGCGTCGTCTCAAGGATCTGATTAAGAAACATTCTGAG
TTTATTAGCTATCCGATTTCCCTTTGGATTGAGAAGACTACTGAGAAGGAGATTTCTGATGATGAGGATGAGGAAGATAAGAAGGACGAGGAAGATAAGA
AGGATGAGGAGGGTAATGTAGAGGATGTTGATGAGGAGAAGGACAAGGAAGAGAAGAAAAAGAAGAAGATCAAGGAAATTTCACATGAGTGGTCTTTGGT
GAACAAGCAGAAGCCCATCTGGATGAGGAAACCAGAGGAGATCACTAAAGAGGAGTATGGTGCATTTTACAAGAGCCTTACCAATGACTGGGAGGAGCAC
CTTGCAGTGAAGCACTTCTCAGTTGAGGGCCAGCTTGAGTTCAAAGCTGTCCTCTTTGTTCCTAAGAGGGCACCATTTGACCTCTTTGACACGAAGAAGA
AGCAGAACAACATCAAGCTCTATGTCCGCCGTGTCTTCATCATGGACAACTGTGAGGAGTTGATGCCTGAATACTTGAGCTTTGTGAAGGGTATAGTGGA
TTCTGAGGATCTTCCTCTCAATATTTCAAGAGAAATGCTTCAGCAGAACAAGATCCTCAAGGTTATCCGCAAGAACTTGGTCAAGAAGTGCGTTGAGCTC
TTCTTTGAGATTGCCGAGAACAAGGAAGATTATGACAAATTCTACGAGGCATTCTCTAAGAATTTGAAACTTGGTATTCATGAGGATTCTCAGAACAAAT
CCAAGATTGCTGAGTTACTTCGATATCACTCGACTAAGAGTGGTGATGAGTTGACCAGCCTGAAGGATTATGTGACAAGGATGAAGGAGGGCCAGAGTGA
TATCTATTACATTACAGGAGAGAGCAAGAAGGCTGTTGAGAACTCCCCGTTCCTTGAGAAGCTGAAGAAGAAGGGATATGAGGTTCTGTATATGGTCGAT
GCAATTGATGAATATGCCGTGGGACAACTAAAGGAATTTGAAGGAAAGAAATTGGTGTCTGCAACCAAGGAAGGTCTTAAGATTGACGAGACTGAAGATG
AGAAAAAGAAGAAAGAAGAGTTGACGGAGAAGTTTGAGGGTCTGTGCAAGGTGATCAAGGATGTGCTTGGTGACAGGGTGGAGAAGGTTGTGGTATCTGA
TCGTGTGGTGGACTCTCCCTGCTGCTTGGTCACTGGAGAGTATGGTTGGAGTGCGAACATGGAAAGAATCATGAAGGCACAAGCACTGAGGGATAACAGC
ATGGCTGGGTATATGTCAAGCAAGAAGACAATGGAGATTAATCCGGAGAACCCAATCATGGATGAGTTGAGGAAGAGGGCTGATGCTGACAAGAATGACA
AATCAGTCAAGGACCTGGTCCTCTTGCTATTTGAGACTGCTTTGCTAACATCTGGGTTCAGCTTGGATGATCCTAACACCTTTGGCAGTCGCATCCACAG
AATGCTGAAATTGGGATTGAGCATTGATGAAGACACTGCTGATGCTGACACTGACATGCCTCCTTTGGAAGATGCTGCTGATGATGCTGAGGAGGGTAGC
AAGATGGAGGAGGTTGACTAA
>PtHsp90-4b
ATGGCGGAGACCGAGACGTTTGCTTTCCAGGCTGAGATCAATCAGCTGTTGAGTTTGATCATCAACACTTTCTACAGCAACAAAGAGATCTTTCTTCGTG
AACTCATCAGCAATTCCTCCGATGCTTTGGATAAGATTCGATTCGATAGCTTGACTGACAAGAGCAAGCTCGATGCCCAACCCGAGCTTTTCATTCACAT
TATTCCTGACAAGGCCAACAATTCCCTCACTATTATTGATAGTGGAATTGGTATGACCAAGTCTGATTTGGTGAACAACCTTGGTACCATTGCAAGGTCT
GGAACCAAGGAGTTCATGGAAGCTGTTACTGCTGGTGCTGATGTTAGCATGATTGGACAGTTTGGTGTTGGGTTCTACTCATCTTACTTGGTTGCTGATA
AGGTGGTTGTTACCTCCAAACACAATGATGATGAGCAGTATGTGTGGGAATCTCAGGCTGGTGGTTCATTTACTGTCACCAGGGATACCTCTGGTGAGAA
CCTTGGCAGAGGTAGCAAGATCACACTCTTCCTTAAGGAAGACCAATTAGAGTACCTTGAGGAGCGCCGTCTCAAGGATCTGATTAAGAAACATTCTGAG
TTTATTAGCTATCCTATTTCCCTTTGGATTGAGAAGACCACTGAGAAGGAGATTTCTGATGATGAGGATGAGGATGTGGAAGATAAGAAAGACGAGGAGG
GTAATGTAGAGGATGTTGATGATGAGAAGGACAAGGAAGAGAAGAAAAAGAAGAAGATCAAGGAAATTTCACATGAGTGGTCTTTGGTGAACAAGCAGAA
GCCCATCTGGATGAGAAAACCAGAGGAGATCACCAAAGAGGAGTATGGCGCATTCTACAAGAGCCTTACAAATGATTGGGAGGAGCACCTTGCAGTGAAG
CACTTCTCAGTTGAGGGTCAGCTGGAGTTCAAAGCTGTCCTCTTTGTCCCTAAGAGAGCACCATTTGACCTCTTTGACACCAAGAAGAAGCAGAACAACA
TCAAGCTCTATGTCCGCCGTGTCTTCATCATGGACAACTGTGAGGAGTTGATGCCAGAATACTTGAGCTTTGTGAAGGGTATAGTGGATTCTGAGGATCT
TCCTCTCAATATTTCGAGAGAAATGCTTCAGCAGAACAAGATCCTCAAGGTTATCCGCAAGAACTTGGTCAAGAAGTGCATTGAGCTCTTCTTTGAGATT
GCTGAGAACAAGGAAGATTATGACAAATTCTACGAGGCATTCTCTAAGAATCTGAAGCTTGGTATTCACGAGGATTCTCAGAACAAAACTAAGATTGCTG
AGTTACTTCGATATCACTCAACTAAGAGTGGTGATGAGTTGACCAGCCTGAAGGATTATGTGACAAGGATGAAGGAGGGCCAGAGTGACATCTATTACAT
TACAGGAGAGAGCAAGAAGGCTGTTGAGAACTCCCCATTCCTTGAGAAGCTGAAGAAGAAGGGATATGAGGTTCTTTATATGGTTGATGCAATTGATGAA
TATGCTGTGGGACAACTAAAGGAGTTTGAGGGAAAGAAATTGGTTTCTGCAACCAAGGAAGGTCTTAAGATTGACGAGACAGAAGATGAGAAGAAGAAGA
GCGAAGAGTCGAAGGAGAAGTTTGAGGGTCTGTGCAAGGTGATCAAGGATGTGCTTGGTGACAGGGTGGAGAAGGTTGTGGTATCTGATCGTGTGGTGGA
CTCTCCCTGCTGCTTGGTCACTGGAGAGTATGGTTGGAGTGCAAACATGGAAAGAATCATGAAGGCACAAGCACTGAGGGATAACAGCATGGCTGGGTAT
ATGTCGAGCAAGAAAACAATGGAGATAAATCCAGAGAACCCAATCATGGATGAGCTGAGGAAGAGGGCTGATGCAGACAAGAACGACAAATCAGTGAAGG
ACTTGGTCCTCTTGCTATTTGAGACAGCTCTGCTTACATCTGGGTTCAGCCTGGATGATCCCAACACCTTTGGCAGTCGCATCCACAGAATGCTGAAATT
GGGATTGAGCATTGATGAAGACAGTGGTGATGCTGACACTGACATGCCTCCATTGGAAGATGCTGCTGAGGAGGGCAGCAAGATGGAGGAGGTTGACTAA
>PtHsp90-5a
ATGGCTCCAGTTTTAAGCAGAAGCTTAGCTACTTATGCCTCTTTAATCTCCCTCCCCTCCTCTATTAGACATCCAAATAACAAAGTCTTAAATCTGAGAA
GTGTTTTTTTGTCACAAAATAACGGTCTCAAAAAGGAATTTTCCTGTTCTGGATTAAAATGGAAACTTGAGAAGAGAAATGACCGGATTTCGGTTCGGTG
CGAGGCTGCTGTGGCAGAGAAGGAAGCTACTGATACTTCTGGCGAGAAGTTTGAGTATCAAGCTGAGGTCAGTCGGCTCTTGGATTTGATAGTTCACAGT
CTGTACAGCCACAAGGAAGTTTTCCTTAGAGAGCTCGTGAGCAATGCAAGCGATGCTTTAGATAAGTTGAGATTCTTAAGTGTGACCGAGCCCTCATTGC
TTGGGGATGCTGGTGACCTCGAGATACGCATCAGACCTGATCCAGACAATGGCACCATTACCATAACAGATACTGGCATTGGGATGACAAAAGAGGAGCT
TGTTGACTGCCTTGGAACTATTGCTCAGAGTGGCACATCAAAATTTCTAAAGGCTCTTAAGGAAAACAAAGATGCTGGGGCAGACAATGGTTTGATTGGC
CAATTTGGTGTTGGTTTCTATTCTGCTTTCCTTGTAGCTGAGAAGGTCGTTGTGTCTACAAAGAGCCCAAAGTCAGATAAGCAACATGTTTGGGAATCAG
AAGCTGACAGTAGCTCTTATGTCATCAAGGAAGAAACTGACCCTGAAAAGCTCCTCCGCCGTGGAACTCAAATCACACTTTATTTAAGGGAAGATGACAA
GTATGAATTCTCAGATCCGGTCAGAATTCAGGGGTTGGTGAAGAATTACTCTCAGTTCGTTGCTTTCCCTATCTATACATGGGAAGAAAAATCAAGGACT
GTTGAGGTGGAAGAGGAGGAAGAACCAAAAGAAGGAGAAGAGGTGCCAGAGGGTGAGAAAAAAAAGACAAAGAAAACTAAAACTGAGAAGTATTGGGATT
GGGAATTAGTCAATGAGACAAAACCGATTTGGATGAGGAATCCGAAGGAAGTTGAAAAGGATGAATATCAGGAGTTCTACAAGAAGACATTTAATGAATT
CTTGGATCCGCTTGCATATGCACACTTTACCATAGAGGGAGAGGTTGAGTTTAGGAGCGTTCTATACATTCCAGGAATGGGGCCTCTTAACAACGAGGAA
GTAATAAATCCTAAAACAAAGAACATTCGTTTATACGTGAAGCGGGTATTTATCTCAGATGATTTTGATGGGGAACTGTTTCCACGATATTTGAGCTTTG
TGAGGGGTGTGGTGGATTCCGATGATCTTCCTCTAAATGTTTCTCGAGAGATTCTGCAAGAGAGTCGGATTGTAAGGATTATGAGAAAAAGGCTAGTTAG
GAAAACATTTGACATGATTCAAGATCTTTCTGAAAGTGAAAATAAAGAGGATTACAAAAAATTCTGGGAGAACTTTGGCAGGTTTCTGAAGTTAGGATGT
GTTGAAGACTCTGGTAATCACAAGCGCATAACTCCACTGTTGCGGTTCTACACTTCCAAAAGCGAGGAGGAACTCACAAGCTTAGATGAATATATTGAAA
ACATGGGAGAAAACCAGAAGGCTATATACTACTTGGCAACAGACAGCTTGAAAAGTGCTAAGAGTGCGCCCTTCTTGGAGAAGTTGGTTCAAAAAGACAT
TGAGGTCCTTTATTTAATTGAGCCAATTGATGAGGTTGCCATCCAGAACCTGCAAACCTACAAAGAGAAGAAATTTGTTGATATCAGCAAGGAAGATCTA
GAACTGGGTGGTGATGATGAGGTTGAAGAGAGGGAAACTAAACAAGAATACAATCTCCTATGTGATTGGATCAAGCAGCAACTGGGTGAAAAGGTGGCCA
AAGTCCAAGTTTCAAAGCGTCTCAGCTCTTCTCCCTGTGTGCTTGTCTCTGGCAAGTTTGGTTGGTCTGCCAACATGGAAAGGTTGATGAAAGCACAAGC
TCTTGGAGATCAATCCAGCTTGGAGTTCATGAGGGGAAGGAGAATACTGGAGATTAATCCAGATCACCCAATCATTAAAGACTTAAACGCTGCTTGCAAG
AATGCTCCTGATAGCAGTGATGCCAAGAGAGCTGTTGACCTCCTATATGATACTGCATTGATCTCCAGTGGATTCACTCCTGACAGCCCAGCTGAGCTGG
GTGGTAAAATATACGAGATGATGGCCATGGCACTTGGAGGGAGATGGGGTAGATCAGATGGAGATGAGGCAGAGGATAATGCTGAGGAATCTGATGCAAA
TGCCAGTGAGACCTCAGAGCCACAAGTAATTGAACCATCAGAAGTTAGGACAGAGAGTGATCCTTGGCAGGATTAA
>PtHsp90-5b
ATGGCTCCAGTTCTAAGCAGAAGCTTGGCTACTTCTGCCTCTTTAATCTCCCTTTCCTCTTCTATTAGACATCCAAATAATAAAGTCTTCAATCTCAGAA
GTGTTTTCTTACCACAAAATAATGGTCTCAGAAAGGGTTTTTCTTGTTCTGGCTTAAAATGGAAACCTGAGAAGAGAAGTGACCAGGTTTCGATTAGGTG
TAAGGCTGCTGTGGCTGAGAAGGAATCTACTGATACCTCAGGCGAGAAATTTGAGTACCAAGCTGAGGTTAGTCGACTGTTGGATTTGATAGTTCACAGT
CTGTACAGCCACAAGGAAGTCTTCCTGAGAGAGCTTGTGAGCAATGCAAGTGATGCTTTAGATAAGTTGAGATTCTTAAGTGTGACTGAACCGTCTTTGC
TTGGAGATGCTGGTGACCTTGAGATACGCATCAGATCTGATCCAGACAATGGCATCATTACCATAACAGATACTGGCATTGGGATGACGAAAGAGGAGTT
AGTTGACTGCCTTGGAACTATTGCTCAGAGTGGCACTTCAAAATTCCTCAAGGCTCTTAAGGAAAACAAAGATGTTGGGGCAGACAATGATTTGATTGGC
CAATTTGGTGTTGGTTTCTATTCTGCTTTCCTTGTATCTGAGAAGGTTGTTGTGTCTACAAAGAGCCCAAAGTCAGATAAGCAATATGTTTGGGAATCAG
AAGCCGACAGTAGCTCATATGTCATCAAGGAAGAAACTGACCCCGAAAAGATCCTGCGTCGTGGTACTGAAATCACACTTTATTTAAAGGAAGATGACAA
GTATGAATTCTCAGAAGCGGTCAGAATCCAGGGGTTGGTGAAGAATTACTCTCAGTTTGTTGCTTTCCCCATCTATACATGGGTTGAAAAATCAAGGACT
GTTGAGGTGGAAGAGGAGGAAGAACCAAAAGGAGAAGAGGTGCCAGAGGGTGAGAAGAAAATAACAAAGAAAACTAAAACTGAGAAGTATTGGGATTGGG
AATTAGCCAACGAAACAAAACCAATTTGGATGAGGAATCCAAAGGAAGTTGAAAAGGATGAATATCAGGAGTTCTACAAGAAGACATTTAATGAATTCTT
GGATCCACTTGCATACACACACTTTACCACAGAGGGAGAAGTTGAGTTTAGGAGTGTTCTATACATTCCAGGAATGGGGCCTCTTAACAATGAGGAAGTA
ATAAATCCAAAAACCAAGAACATTCGCTTACATGTGAAGCGGGTTTTTATCTCAGATGATTTTGATGGGGAGCTGTTCCCACGATATTTAAGCTTTGTGA
GGGGTGTGGTGGACTCTGATGATCTTCCTCTTAATGTTTCTCGAGAGATTCTCCAAGAGAGTCGGATTGTAAGGATTATGAGAAAACGACTTGTTAGGAA
AGCATTTGACATGGTTCAAGATCTTTCTGAAAGTGAAAACAAAGAGGATTACAAAAAATTCTGGGAGAACTTTGGCAAGTTTCTGAAATTAGGATGTGTT
GAAGACTCTGGTAATCACAAGCGCATAACTCCGCTTTTGCGGTTCTACACTTCCAAAAGCGAGGAAGAACTCACAAGCCTAGATGAATATGTTGAAAATA
TGGGAGAAAACCAGAAGGCTATCTATTACTTGGCAACAGACAGCTTGAAAAGTGCCAAGAGCGCGCCCTTCTTGGAGAAGTTGCTTCAAAAGGACATTGA
GGTCCTTTATTTAATTGAGCCAATTGACGAAGTTGCCATCCAGAACCTGCAAACCTACAAAGAGAAGAAATTTGTTGATATCAGCAAGGAAGATCTAGAA
CTCGGTGATGATGATGAGGTCAAAGATAGGGAAACTAAACAAGAATACAATCTCCTATGTGATTGGATTAAGCAGCAACTTGGTGAAAAGGTGGCCAAAG
TCCAAGTTTCAAAGCGTCTGAGCTCTTCTCCCTGTGTGCTTGTCTCTGGCAAGTTTGGTTGGTCTGCGAACATGGAAAGGTTGATGAAAGCACAAACCCT
TGGGGATCAATCTAGCTTGGAGTTCATGAGGGGAAGGAGAATACTGGAGATTAACCCAGATCACCCAATCATTAAAGACATGAATGCTGCTTGCAAGAAT
GCACCTGACAGCGATGATGCCAAGAGAGCTGTTGACCTCCTATATGACACAGCGTTGATCTCCAGTGGATTCACTCCCGACAGCCCAGCTGAGCTGGGTG
GTAAAATATATGAGATGATGGCCATGGCACTTGGAGGGAGATGGGGTAGATCAGATGGAGATAAGGAAGAGGCAGCAGAGGGCAACGCTGCAGAATCTGA
TGCGAATGCCAGTGAGGTCTCAGAGCCACAAGTAATTGAACCATCTGAAGTGAGGACGGAGAGTGATCCATGGCAAGATTGA
>PtHsp90-6
ATGCACGGACTATCGAGGCGTTCCGTCTCCACTATCCTCCGCTCCACTGGCTCTGCCTCTCGTTACGGGAGCGCCGCCACCGCTGTCCCATTCTCCGATT
ATGTTGTCGACGGTGAGGCCAAATTCAGATGGTACTCGGTTTTAACCACTGGGAGAGAGATACCAAATAAAACCAAGCAGCTGAACTTGAAGCATACCTT
TTTTTTGGGTACCCGTTACGAGTCTACGGCTGCAGAATCTGATTCGTCATCATCCCCTCCATCTGTGGGTGAAAAATATGAGTATCAAGCTGAGGTTAGT
CGCCTTATGGACCTCATTGTTAATAGTCTATACAGCAACAAAGAGGTGTTTCTTCGGGAGCTTATCAGTAATGCGAGTGATGCCTTGGACAAACTGCGAT
TTCTTAGTGTCACTGACTCTGAGCTTTTGAAGGATGCTACTGATCTTGACATTCGTATTCAAACTGATAAAGATAATGGGATTATAACTATCATTGATAG
TGGCATTGGTATGACTCGTCAAGAACTTATTGATTGTCTTGGAACTATCGCACAAAGTGGAACTGCAAAGTTTTTGAAGGCATTGAAGGATAGCAAGGAT
GCTGGTGCTGACAACAATTTAATTGGGCAATTTGGTGTGGGCTTTTATTCAGCTTTTCTCGTGGCAGATCGGGTTGTTGTCTCAACAAAAAGCCCACGAT
CTGATAAACAATATGTATGGGAAGGAGAGGCCAATGCAAGCTCATATACTATAAGAGAGGACACAGACCCAGAAAATCACATTCCTAGGGGAACTCGCCT
TACACTGTATCTTAAGCGTGATGACAAAGGCTTTGCACATCCAGAACGGATCCAGAAGCTTGTGAAAAACTACTCACAGTTTGTTTCATTCCCAATATAC
ACCTGGCAGGAGAAAGGATACACTAAAGAGGTTGAGGTTGATGAGGATCCAGCTGAGGCCAAAAAGGATGAACAAGACGATACCACTGAGAAGAAGAAGA
AGAAAACAAAAACTGTTGTTGAGAAATACTGGGACTGGGAACTTACTAATGAGACCCAACCAATATGGCTTCGGAACCCTAAAGAAGTTTCTACAGAAGA
TTACAATGAGTTTTACAAGAAAACCTTTAATGAATACTTGGAGCCTTTAGCGTCTTCTCATTTCACAACTGAGGGTGAGGTGGAGTTCAGGTCCATACTT
TATGTGCCAGCCATTGCTTCCACAGGAAAGGATGACATAGTCAATCCCAAAACAAAAAATATCAGGCTCTATGTAAAAAGGGTCTTCATTTCAGATGATT
TTGATGGAGAACTGTTCCCACGATATCTAAGCTTCGTGAAAGGTGTTGTGGACTCCAATGACCTCCCCCTCAATGTTTCTCGCGAGATTCTTCAAGAAAG
TCGCATTGTGCGGATTATGAGGAAACGCTTGGTTCGAAAGGCATTTGACATGATTTTGGGCATTTCCATGAGTGAGAATAGAGAAGATTATGAGAAGTTC
TGGGATAACTTTGGCAAACACTTAAAATTGGGTTGCATTGAGGATCGTGAAAACCACAAGCGTATTGCACCACTGCTCCGATTTTTTTCTTCCCAGAGTG
AGCAGGAGATGATTAGCTTGGATGAGTACGTGGAAAACATGAAACCTGAGCAGAAGGATATCTATTACATAGCTTCTGACAGTGTAACCAGCGCTAGGAA
CACGCCTTTCTTAGAGAGACTCCTTGAGAAGGATCTTGAAGTGCTGTTCTTGGTTGATCCCATTGATGAAATTGCCATCCAGAACCTGAAATCATACAAG
GAGAAAAATTTTGTTGACATCACCAAGGAAGACTTGGATTTAGGTGACAAGAACGAGGAGAAAGAGAAGAACATGAAGCAGGAGTTTGGCCAAACTTGTG
ATTGGATTAAGAAGCGCTTGGGTGACAAAGTTGCCAGTGTACAAATATCAAATCGCTTGAGCTCGTCACCCTGTGTCCTTGTGTCTGGGAAATTTGGTTG
GTCCGCGAACATGGAGAGGCTAATGAAGTCACAAACAGTTGGTGATATGTCCAGCTTGGAGTTCATGAGAGGCAGAAGGGTGTTTGAGATCAATCCTGAA
CATGAAATAATTAAGAACTTAACTGTACAAGGACATTCCCATCCATCTCTCTGTTTTTCATTTGAGTCTTAG
>PtHsp90-7
ATGAGGAAGTGGACAGTCCCTTCCGTTTTGCTACTACTGTGCCTTCTTTCTCTCATTTCAGATCAAGGTCAGAAGTTACACGCAAAAGCAGAGGATGATT
CTGATTCGCTTGTAGATCCTCCAAAAGTAGAGGAGAAACTCGGTGCCGTTCCAAACGGACTATCAACGGATTCTGATGTCGTCAAGAGAGAGTCGGAGTC
TATTTCGAAGAGAACACTTCGCAACACTGCGGAGAAATTCGAGTTCCAAGCTGAGGTGTCTCGGCTTATGGATATTATTATCAACTCTCTCTACAGTAAC
AAAGATATTTTCCTTAGAGAGTTGATTTCCAATGCATCTGATGCGCTTGATAAAATTAGATTCCTCTCTCTCACGGATAAAGAGGTTTTGGGCGAAGGCG
ACAATGCCAAGCTTGATATTCAGATTAAGTTAGATAAAGAAAAGAAAATTCTATCAATTCGCGATAGAGGTATTGGCATGACAAAGGAGGATTTGATCAA
GAATTTGGGTACCATAGCTAAGTCAGGAACTTCAGCATTTGTGGAGAAAATGCAGACAAGTGGAGACCTAAATTTAATTGGACAGTTTGGAGTTGGGTTT
TACTCTGTATATCTTGTTGCTGACTATGTTGAAGTCATTAGCAAGCACAATGAAGACAAACAGTATGTATGGGAATCAAAGGCCGACGGAGCATTTGCAA
TCTCTGAGGATACCTGGAATGAGCCTCTGGGACGTGGAACTGAGATTAGATTGCATCTCAGGGAAGAAGCTGGAGAGTACTTGGAGGAGAGTAAATTGAA
AGATTTGGTGAAGAAATATTCTGAATTCATCAACTTCCCAATCTATTTGTGGGCAAGTAAAGAGGTTGACGTGGAGGTTCCTGCTGATGAAGACGAGTCT
AGCGATGAAGATGAAACAACTGCTGAAAGCAGCTCTTCTGATGATGGAGATTCTGAGAAAAGTGAAGATGAGGACGCAGAGGATAAACCAAAAACCAAAA
AAATTAAGGAGACTACTTATGAGTGGGAACTTTTGAATGATGTTAAGGCTATATGGTTGAGAAATCCAAAGGAGGTGACAGAAGAAGAGTACACAAAATT
CTACCACTCTCTAGCAAAGGATCTTGGTGATGAGAAGCCACTGGCATGGAGTCACTTCACTGCTGAAGGCGATGTTGAATTCAAGGCTGTTTTGTTTGTT
CCACCAAAGGCTCCTCATGATCTATATGAGAGTTATTACAACACTAATAAAGCCAACCTGAAGCTGTATGTTAGACGAGTCTTCATCTCAGATGAATTTG
ATGAGCTTTTGCCAAAATATCTGAACTTTTTGATGGGTCTCGTTGATTCTGATACTTTACCGCTCAATGTTTCACGAGAAATGCTTCAACAACACAGCAG
CTTAAAAACAATCAAGAAGAAACTTATCAGAAAGGCACTTGATATGATCCGTAAAATTGCTGATGAGGATCCTGATGAGGCAAATGACAAAGACAAGAAA
GATGTTGAGAATTCCAGTGATGATGAGAAGAAAGGTCAATATGCAAAATTTTGGAATGAGTTTGGCAAGTCTATCAAACTCGGCATTATTGAGGATTCAG
TTAACAGAAATCGCTTGGCAAAACTTCTCAGATTTGAAACCACCAAGTCGGATGGTAAATTGACATCACTTGATCAGTACATATCAAGAATGAAATCTGG
GCAAAAGGATATCTTCTACATAACTGGACCGAACAAGGAGCAAGTGGAAAAATCTCCTTTCCTTGAGAGGCTGAAGAAGAAGGGTTATGAGGTTATTTAC
TTCACAGATCCAGTTGATGAATATTTGATGCAATATCTGATGGATTATGAAGACCAGAAATTCCAGAATGTTTCCAAGGAGGGTCTGAAACTAGGGAAAG
ACTCAAAAGCTAAGGAGCTAAAGGAGTCATTCAAGGAGCTAACCAAGTGGTGGAAGGGTGCTCTTGCCAGTGAGAACGTTGATGATGTGAAAATTAGCAA
TCGTTTGGCTGACACACCTTGTATTGTTGTGACATCAAAATATGGATGGAGCGCAAATATGGAAAGGATAATGCAGGCCCAAACTTTGTCAGATGCAAAC
AAGCAAGCATATATGCGTGGCAAGAGGGTGCTCGAGATTAATCCAAGGCATCCAATCATCAAGGAACTCCGTGAGAGAGTTGTAAAGGACCCCGAGGATG
ATAGTGTTAAGCAAACCGCCCACCTCATGTACCAAACAGCGCTCATGGAGAGTGGCTTCATACTCAATGATCCCAAAGATTTTGCCTCTCGTATTTACAG
CTCCGTGAAATCTAGCCTAAGCATCAGTCCTGATGCTATCATCGAAGAGGAAGATGATGTAGAAGAAGTTGAAGTTGAAGCCGAAACAAAAGAAGCCACT
TCCAGCAGTGAAGCTGAACCCACTAGAGATGACGAGCTTACGGAACCCTCTGTTGTGAAGGATGAGTTGTAG

## Sheet: Pt-Genomic
>PtHsp90-1a
ATGGCAGACGTAAAAATGGGAGAAGCAGAGACCTTTGCATTCCAAGCAGAGATCAACCAGCTCTTGAGCTTGATCATCAACACATTCTATTCCAACAAGG
AAATCTTTCTTCGTGAACTTATCAGCAATGCCTCTGATGTACGTTCTTTCTGTTTCAGTTTTGGAGTTCTTGGTTTGGTTTCTTGATTTTGATGGTACTA
ATGGTGGTGATTTGGGGTTTGTGTAGGCGTTGGATAAGATTAGATTTGAGAGCTTGACGGACAAGAGCAAGCTTGATGCACAACCTGAGTTGTTCATCAG
GCTCGTACCTGATAAAACTAACAACACTTTGTCTATCATTGATAGTGGTGTTGGCATGACCAAAGCAGGTAGCTATAAAATCCTTCTGACCCAAGTTTTT
TCTTTGAAAACTATGATCTGGGCAAATGAAAATTTCGATTCTTGATTTTGATTATGAGTTTTGGGACTTGATTTTGAAGTTGATTAAAATTTAGAGTTAA
GAGTGAAATGTGGTTTCTTGGTATGGTTAGTGGTAGTATTAGAGATATTTGATTTTGATTGATATGAATTGGGGAGACTTATTTTTTGAGTTTGTGAAAT
ATTGTAGATTTGGTGAATAATTTGGGAACAATTGCAAGATCGGGGACGAAGGAATTTATGGAGGCATTGCAGGCAGGGGCTGATGTGAGTATGATTGGAC
AATTTGGTGTGGGGTTCTATTCTGCTTACCTTGTTGCAGAGAGGGTTGTGGTGACTACTAAACATAATGATGATGAGCAATATGTTTGGGAGTCACAAGC
TGGTGGTTCTTTCACTGTTACAAGGGATGTTAATGGAGAGCAACTTGGTAGGGGTACTAAGATTACCCTCTTCCTTAAAGAGGATCAGGTAAACAAAGCA
TCCTAATTTAATTGATCAAATATTTTTTGTGGATTGATGCTGTTGTTGGCTTGTTTGTGTTTGATTTGATGTGCGGTTCTGACTTTTTTTGTTTTTGTGA
TGATGTTTTTCGTAGCTTGAGTACTTGGAGGAGAGGAAGATCAAGGATCTTGTGAAGAAGCATTCTGAGTTCATCAGCTATCCTATCTATTTGTGGACCG
AGAAAACGACTGAGAAGGAGATTAGTGATGATGAGGATGATGAACCAAAGAAGGAAGAGGAGGGAGATATTGAGGAAGTTGATGAGGAGAAGGAGAGTAA
ATCCAAGAAGAAGAAGATTAAGGAGGTTTCCCATGAGTGGCAGCTCATTAACAAGCAAAAACCTATCTGGCTGCGCAAGCCAGAGGAGATCACCAAGGAG
GAGTATGCCGCTTTCTACAAGAGCTTGACCAATGATTGGGAGGATCATTTGGCCGTCAAGCACTTCTCTGTTGAGGGTCAGCTTGAATTTAAGGCTATCC
TCTTTGTGCCGAAGAGAGCTCCATTCGATTTGTTTGATACTCGCAAGAAGATGAACAACATCAAGCTTTATGTCAGGAGGGTCTTCATTATGGACAATTG
TGAGGAGCTTATCCCTGAATACCTTGGATTTATCAAGGGTGTTGTTGATTCTGATGATTTGCCACTTAACATCTCTCGTGAGATGCTTCAACAGAATAAG
ATTCTCAAGGTTATCAGGAAGAACCTTGTGAAGAAGTGCATTGAGATGTTCAGCGAGATTGCAGAGAACAAGGAGGATTACCAGAAGTTCTATGATGCTT
TTTCAAAGAACTTGAAATTGGGTATCCATGAGGACAGCCAGAACAGAGCCAAATTGGCTGATTTGCTCCGCTACCATTCAACTAAGAGTGGTGATGAGAT
GACAAGCTTGAAGGACTATGTCACCAGAATGAAAGAGGGGCAGAAGGACATTTACTATATTACTGGTGAAAGCAAGAAGGCAGTGGAGAACTCTCCATTC
CTCGAGAAGCTCAAGAAGAGGGGCTATGAAGTGCTATTCATGGTTGATGCTATCGATGAGTATGCTGTAGGCCAATTGAAGGAATATGACGGCAAGAAGC
TGGTTTCTGCTACAAAGGAAGGGTTGAAACTTGACGATGAGACAGAAGAAGAGAAAAAGAAAAAGGAAGAGAAAAAGAAGTCCTTCGAGAACCTCTGCAA
GACCATCAAGGACATTTTGGGAGACAGAGTGGAGAAGGTGGTTGTCTCTGACAGGATTGTTGACTCTCCATGCTGTTTAGTGACTGGAGAGTATGGCTGG
ACAGCCAACATGGAGAGGATCATGAAGGCTCAAGCATTAAGGGACAGCAGCATGAGCTCTTACATGTCAAGCAAGAAGACTATGGAAATCAATCCTGACA
ATGGCATCATGGAGGAGTTGAGAAAGCGAGCTGAAGCTGACAAGAATGACAAATCTGTCAAGGACCTTGTGCTGCTGCTGTTTGAGACTGCTTTGTTAAC
CTCTGGCTTCAGCCTTGAGGATCCAAACACTTTCGCTGCTAGGATTCACAGGATGTTGAAACTGGGTCTTAGCATTGATGAGGATGAGGCTGCTGGTGAT
GATACGGACATGCCTGCTTTGGAGGAAGATGGTGCTGAGGAGAGCAAGATGGAGGAGGTGGACTGA
>PtHsp90-1b
ATGGCAGACGTGCAAATGGGAGAAGCAGAGACATTTGCATTCCAAGCAGA
GATCAACCAGCTCTTGAGCTTGATCATCAACACATTCTATTCCAACAAAGAAATCTTCCTTCGTGAACTCATCAGCAATGCTTCTGATGTACATTCTCCT
CTGTTCTTTCAGTCTTTGTTTGTCTAGGGTTCTTATGTTTTCATGGTGCTAATGGTGGTTTCTTGGGATTTGTGTAGGCGTTGGATAAGATTAGATTTGA
GAGCTTGACGGATAAGAGCAAGCTTGATGCACAACCTGAGTTGTTCATCAGGCTTGTTCCTGATAAAACTAACAACACCTTGTCCATCATCGATAGCGGT
GTTGGCATGACCAAAGCAGGTACATCAAAGTCCTCTACAACCCATTTTTTCTTCTTTAAAAAATATCATCTGGATCACTGAAAATTTTGTTTCCTGGTCT
TGATTCCGTGTTTATCTCTCAAACCCAAGTTTTATCTTTGAAAGTTACCATCCGAGGCAGTGCAAATTTTATTTATTGATTTGGATTCTGGGTTTTGGGA
TATAAAGTTACGTATTTTATGTTTTTGGTTCGGGATTCTCATGAGATAAAAGCCGAAGTTTATTAAAATTGCGAGTGGAATAGTGAGAAAGTGGTTTATT
GGTAAGGTATAGGGGGAGGATTAGAGAGAGCTGATTGCGGTTGATATGATTTGGGAATGCTTATTTTTTGAGTTTGTGAATTGTAGATTTGGTGAATAAT
TTGGGAACAATTGCGAGGTCGGGGACGAAGGAGTTTATGGAGGCATTGCAGGCAGGGGCTGATGTTAGTATGATTGGACAATTTGGTGTGGGGTTCTATT
CTGCTTACCTTGTTGCTGAGAGGGTTGTGGTGACTACTAAGCATAATGATGATGAGCAATATGTTTGGGAGTCACAAGCTGGTGGATCTTTCACTGTTAC
AAGGGATGTTAACGGAGAGCAACTTGGTAGGGGTACTAAGATTACCCTCTACCTCAAGGAGGATCAGGTAAATAAAGCACCCTGTTTAATTTAACTAGAC
TTTTTGGTTTGTGGATTGATGTTGTTATTGGCTTGTTCGTGTTAGATTTGATTTTGGGTTATGACTTTTGGTTTTTGCAATAATTTTGTTTGTAGCTTGA
GTACTTGGAGGAGAGGAGGATTAAGGATCTTGTGAAGAAGCATTCTGAGTTCATCAGTTATCCTATCTATCTGTGGACTGAGAAGACGACTGAGAAGGAG
ATTAGTGACGATGAGGATGATGAACCAAAGAAGGAAGAGGAGGGTGATATTGAGGAAGTAGATGAGGAGAAGGAGACTAAATCCAAGAAAAAGAAGATTA
AGGAGGTTTCTCATGAGTGGCAGCTCATTAACAAGCAGAAACCTATCTGGTTGCGCAAGCCGGAAGAGATCACCAAGGAGGAGTATGCTTCCTTCTACAA
GAGTTTGACCAATGATTGGGAAGATCATTTGGCTGTTAAGCACTTCTCTGTTGAGGGTCAGCTGGAGTTCAAGGCTATTCTCTTTGCGCCGAAGAGAGCT
CCATTTGATTTGTTTGACACTAGAAAGAAGATGAACAACATCAAGCTTTACGTAAGGAGGGTCTTTATCATGGACAATTGTGAGGAGCTTATCCCTGAGT
ACCTTGGATTTATCAAGGGTGTTGTTGATTCTGATGATTTGCCACTCAACATCTCTCGTGAGATGCTTCAACAGAATAAAATCCTCAAGGTTATTAGGAA
GAACCTAGTGAAGAAGTGCATTGAGATGTTCAATGAGATTGCAGAGAACAAGGAGGATTACCAGAAGTTTTATGATGCTTTCTCAAAGAACTTGAAATTG
GGTATCCATGAGGACAGTCAGAACAGAGCCAAACTGGCTGATTTGCTCCGGTACCATTCAACCAAGAGTGGCGATGAAATGACAAGCTTGAAGGATTACG
TCACCAGAATGAAAGAGGGCCAGAAGGACATTTACTACATTACAGGAGAAAGCAAGAAGGCAGTGGAAAACTCTCCATTCCTTGAGAAGCTCAAGAAGAG
GGGCTACGAGGTGCTGTTTATGGTTGATGCCATTGACGAGTATGCTGTTGGCCAGTTGAAGGAATATGATGGAAAGAAGCTGGTGTCTGCTACAAAGGAA
GGTCTAAAACTTGACGATGAGACTGAGGAAGAGAAAAAGAAAAAGGAGGAGAAAAAGAAGTCCTTTGAGAACCTTTGTAAGACAATCAAGGACATTTTGG
GAGACAAAGTGGAGAAGGTGGTTGTCTCTGACCGGATTGTGGACTCTCCATGCTGTTTGGTGACAGGAGAGTATGGCTGGACAGCTAACATGGAGAGGAT
CATGAAGGCTCAGGCATTGAGGGACAGCAGCATGAGCTCGTACATGTCAAGCAAGAAGACCATGGAGATCAACCCTGACAATGGTATCATGGAGGAATTG
AGGAAGAGAGCCGAGGCTGACAAGAATGACAAGTCCGTCAAGGACCTCGTGTTGCTGCTGTTTGAGACTGCTCTGCTAACCTCTGGCTTCAGCCTAGATG
ATCCAAACACATTTGCTGCTAGGATTCACAGGATGTTGAAACTGGGTCTTAGCATTGATGAGGATGAGGCTGCTGGTGATGATACTGACATGCCTGCCCT
GGAGGAAGACGGTGCTGAGGAGAGCAAGATGGAGGAGGTGGACTAA
>PtHsp90-2
ATGGCGGATGTGGAGACGTTTG
CTTTCCAAGCCGAGATCAACCAGCTCTTGAGCTTGATCATCAATACTTTCTACAGCAACAAGGAGATCTTTCTCCGTGAACTTATCAGCAATGCCTCTGA
TGTACGTTATAACTTCCCTCTCTCTGTGTCCTTTGTTAATTACGCTGTTTTTGTTTTGTCAAGATTAAGATTCTCTGTTTGTTTGTTTGTTGTTGATGAT
GCTAATTTTTGTTTACGGTTCAAGAGATTTTATATGTTGTTGATGATTTTGTTTGTTTGTTGTTGATGATTCTGATTTTTTTAGGGTTTAAGAGCTTCTA
GCATATTGTTGATGATTCTGATTTTTTTAGGGTTTAAGAGGTTCTAGCATATTGTTGATGATTGATTAGTTGATAATGTTATGTGTTTTATCTACTCTTG
AATTTTGTTTGTGTGAATTCGGGTGGTTTGTTGGGCTAGAATCGTGTGTTATTGTAGATGCTGGAAAGAAGGGATTGATGTGGTAGTGGGATGTGTTTTT
TTGGTGGTCTGTGATGGCTTGTTTGACATGTTGGGGGTTTTGGAGGTGGTTAAATAAGTTGATGATAAATAGTGGTTTTATGAAAGTAGTTTATAGTTTT
GAGCTGTGGAAACTTGTTTGGTTGTAGATCAGAGATTGACTGTGAATGGGTTTTTGATTGATTGGATTATATGGTGATTTGATTTCAGGCATTGGACAAA
ATTAGGTTTGAGAGCTTGACAGACAAGAGCAAGCTCGATGCTCAGCCTGAGCTTTTCATCCACATTGTTCCTGACAAGACCAGCAACACATTGACCATTA
TTGATAGTGGTGTCGGCATGACCAAGGCTGGTGAGTGATTTTTCCAATAAAATTGTTTGTTTCGTGTTATTGATTGCTTGCTTTGCTAATGCTGATTTTG
CTGTTCACAGATTTGGTTAACAATCTTGGTACCATTGCCCGATCTGGAACCAAAGAGTTCATGGAGGCATTAGCTGCTGGAGCTGATGTGAGCATGATTG
GACAATTTGGTGTTGGTTTCTACTCAGCATATTTGGTTGCAGAGAAGGTGATTGTGACCTCAAAGCACAATGATGATGAGCAGTATGTGTGGGAGTCTCA
AGCTGGTGGGTCATTCACTGTCATCAGAGACACCTCTGGGGAGCCCCTTGGTAGGGGTACAAAGATCGTTCTCTATCTTAAGGAGGACCAGCTTGAGTAT
CTTGAGGAGCGCTGCCTCAAGGATTTGGTCAAGAAGCACTCTGAGTTCATCAGCTACCCAATCTCCCTCTGGATTGAGAAGACTACTGAGAAGGAGATTT
CTGATGACGAGGATGAAGAAGAAAAAAAGGATGAGGAAGGAAAGGTAGAGGATGTTGATGAAGAGAAGGAGAAGGAAGAGAAGAAAAAGAAGAAGATCAA
GGAGGTGTCCCACGAGTGGTCTTTGGTGAACAAGCAGAAACCCATCTGGATGAGGAAGCCTGATGAGATTACCAAGGAGGAGTATGCTGCTTTCTACAAG
AGCCTTACCAATGACTGGGAGGAGCACTTGGCTGTCAAGCACTTTTCAGTTGAGGGACAGCTTGAGTTCAAGGCCATCCTCTTTGTTCCCAAGAGGGCTC
CTTTTGATCTCTTTGACACGAAGAAGAAGCCCAACAACATCAAGCTCTATGTCCGTCGTGTATTCATCATGGACAACTGTGAGGATTTGATTCCCGAGTA
CCTTAGCTTTGTCAAGGGTATTGTGGATTCGGAGGATCTTCCTCTCAACATCTCCAGAGAAATGTTGCAGCAAAACAAGATCCTCAAAGTCATCCGCAAG
AACTTGGTGAAGAAATGCCTCGAGCTCTTCTTTGAGATTGCTGAAAACAAGGAAGATTACAACAAGTTTTACGAGTCCTTCTCTAAGAACCTCAAGCTTG
GTATCCATGAGGATTCCTCGAACAAGTCAAAGCTTGCTGAGTTGCTCAGATATCACTCTACTAAGAGTGGTGACGAGCTGACTAGCTTGAAAGACTATGT
GACAAGGATGAAGGAGGGCCAGAGTGACATTTACTACATCACTGGTGAGAGCAAGAAGGCTGTTGAGAACTCACCGTTCCTTGAGAAGTTGAAGAAGAAG
GGCTATGAAGTTCTCTACATGGTCGACGCCATTGATGAGTACGCCGTGGGCCAACTCAAGGAATTTGAGGGCAAGAAGCTTGTCTCTGCCACCAAGGAGG
GCTTGAAGCTTGAAGAGACCGAAGATGAGAAGCAAAAGCAGGAAGAATTGAAGCAGAAGTTTGAGGGTCTCTGCAAGGTTATCAAGGATGTGCTGGGAGA
CAAGGTTGAGAAGGTTGTGGTGTCTGACCGTGTGGTAGATTCTCCTTGCTGTTTGGTGACCGGTGAGTATGGCTGGACTGCCAACATGGAGAGAATCATG
AGGGCTCAAGCCTTGAGAGACAACAGCATGGCTGGGTACATGTCGAGCAAGAAGACCATGGAGATCAACCCAGAGAACCCCATCATGGAGGAGCTTAGGA
AAAGAGCTGATGCTGACAAGAACGACAAGTCTGTGAAGGACCTTGTTCTCCTTCTCTTTGAGACTGCACTTCTGACCTCTGGTTTCAGTCTAGATGAACC
CAACACCTTTGGCAACCGAATCCACAGGATGCTGAAGCTGGGCTTGAGCATCGATGAGGATGCTGTTGAAGCCGATGCTGAAATGCCCCCATTGGAAGAA
GCTGAAGCCGACGCAGAGGGCAGCAAGATGGAGGAAGTCGATTAA
>PtHsp90-3
ATGGCGG
ATACAGAGACGTTCGCTTTCCAGGCTGAGATCAATCAGCTGCTGAGTTTGATCATCAACACTTTTTACAGCAACAAGGAGATCTTTCTCCGTGAACTCAT
CAGCAACTCCTCTGATGTATGCCTCTCTCTCTTTCTCTGTCTTTTTTTATGTTTCTTTTTAATTAACGTATAAATGTACGACTTTGGCTGAATTTTGGGG
CTCTAATGTTCTGTTTGATGAACCCTTTTGTTGCTGTGATTTAGTGATGTTAAAGATCCAAACTTTGCAACTAATGTATGTCGCTCAATATGTTTTTTTT
CTCTGAATTTTGGGTATCTGATGTTTTGTCTGATGAGCCCTTTTGTTGCCATGCTTAGATAAATGTCAATTTATGAATAAAGCTGAATTTCTGGACTCTA
ATGTTGTGTTTGATAAACCCATTTGTTGCTGTGATTTAATGATGTCAAATATCCCTATATTTTTCACTCTTTTTTCCCTTAATGTTTTTATATGAATAGA
GTAATCAATGCATGTAGCTAATTGTGTTTTTAGCTGATTTTTAGACTGATGTCGTCTGATAAACCCTTTTGTTGTTATGTTTTAATCACGTCAAAAATCA
ATATATTTTTTTAATCGTTTCGTTTATCCGGTTTTGAAATTTTCATGGTTTATTAGTAGTTTGGAATCGGAAACAAAATTATGTTCTTTATTTTCTTCTT
TCATTGAATGCAATTTTGTGTTATGTGGTATGATTGGATAAAGGTAGAGTTAATGGGTATGAACGTGCAGATGGTAGCGTTAGCTTATGCTGTCCTTGTA
TCTCTGTGTTTTATAGGCTTTGGATAAGATTCGATTTGATAGCTTGACTGACAAGAGCAAGCTCGATGCCCAACCTGAGCTTTTCATTCACATTATTCCC
GACAAGGCAACCAATACGCTCACTATTGTCGACAGTGGCATTGGAATGACCAAGTCTGGTAAGCATCTTATTATCCTGTTTGCAACTGTTGATGTCTGAA
TTTTGTTACAGTTTTTGGTTAGGGTTATGTTTCTGTTTGGTGTTTAACTTATCTTTGTTTGTGACAGACTTGGTGAACAACCTTGGTACCATTGCAAGGT
CTGGAACTAAGGAGTTTATGGAAGCTGTTACTGCTGGTGCTGATGTAAGCATGATTGGGCAGTTTGGTGTTGGGTTTTACTCGGCTTACTTGGTTGCTGA
TAAGGTGGTTGTTACTTCCAAACACAATGATGATGAGCAGTATGTGTGGGAGTCTCAGGCTGGTGGTTCTTTTACTATCACTAGGGATACCTCTGGCGAG
AACCTTGGTAGAGGTACTAAGATAACTCTCTTCCTTAAGGAAGACCAATTGGAGTACCTTGAGGAGCGTCGTCTCAAGGATCTGATTAAGAAACATTCTG
AGTTTATTAGCTACCCAATTTCCCTTTGGATTGAGAAGACCACTGAGAAGGAGATTTCTGATGATGAGGATGAGGAAGATAAGAAGGACGAGGAAGGCAA
TGTAGAGGATGTTGATGAGGAGAAGGAAAAGGAGGAGAAGAAAAAGAAGAAGATAAAGGAAGTTTCACATGAGTGGTCTTTAGTGAACAAGCAGAAGCCT
ATTTGGATGAGGAAGCCAGAGGAGATCACCAAAGAGGAGTATGGTGCATTTTATAAGAGCCTTACTAATGACTGGGAGGAGCACCTTGCAGTGAAGCATT
TCTCAGTTGAGGGCCAGCTCGAGTTCAAAGCTGTTCTCTTTGTCCCAAAGAGGGCACCATTTGACCTCTTTGACACAAAGAAGAAGCAGAACAACATCAA
GCTCTATGTACGCCGTGTCTTCATCATGGACAACTGTGAAGAGTTGATGCCTGAATACTTGAGCTTCGTGAAGGGTATAGTGGATTCTGAGGATCTTCCA
CTCAATATTTCAAGAGAGATGCTTCAGCAGAACAAGATCCTCAAGGTTATCCGCAAGAACTTGGTCAAGAAGTGCATTGAGCTATTCTTTGAGATTGCTG
AGAACAAGGAAGATTATGACAAATTCTATGAGGCATTCTCTAAGAATTTGAAGCTTGGTATTCACGAGGACTCGCAGAACAAATCCAAGATTGCTGAGTT
ACTTCGATATCACTCAACTAAGAGTGGTGATGAGATGACCAGTCTGAAGGATTATGTAACAAGGATGAAGGAGGGCCAGAGTGATATCTATTACATTACA
GGAGAGAGCAAGAAGGCTGTTGAGAATTCCCCATTCCTTGAGAAGCTGAAGAAGAAGGGATACGAGGTCCTATATATGATTGATGCAATTGATGAATATG
CTGTGGGACAGCTAAAGGAATTTGAGGGAAAGAAATTGGTGTCTGCAACCAAGGAAGGTCTTAAGATTGATGAGACTGAAGATGAGAAAAAGAAGAAAGA
AGAATTGAAGGAAAAGTTTGAGGGTCTATGCAAGGTGATCAAGGATGTGCTTGGTGACAAGGTGGAGAAGGTTGTGGTGTCTGATCGTGTGGTGGACTCA
CCCTGCTGCTTGGTCACTGGAGAGTATGGTTGGAGCGCAAACATGGAGAGAATCATGAAGGCACAAGCACTTAGGGATAGCAGCATGGGGGGGTATATGT
CAAGCAAGAAAACAATGGAGATTAATCCAGAGAACCCAATCATGGAGGAGTTGAGGAAGAGAGCTGATGCTGACAAGAATGACAAATCAGTAAAGGACCT
GGTCCTCTTGCTTTTCGAGACAGCTATGCTTACATCCGGGTTCAGCTTGGATGATCCCAACACCTTTGGCAGTCGCATCCACAGAATGCTGAAATTGGGC
TTGAGTATTGATGAAGACAGTGCTGATGCTGACACTGACATGCCTCCTTTGGAAGATGCTGATGATGCTGAGGGTAGCAAGATGGAGGAGGTTGACTAA
>PtHsp90-4a
ATGGCGGAGGCGGAGACGTTTGCTTTCCAAGCTGAGATCAATCAGCTGCTGAGTTTGA
TCATCAACACTTTCTACAGCAACAAAGAGATATTTCTTCGTGAACTCATCAGCAATTCCTCTGATGTATGTCTCATTTTATCTAATTTTCTGATTCTGTT
ATCTTTCTGTCTCATGGTTTTACGTTTGAATAGAGTGATTAAAATGTTGGGACTTTGATGAGTGTTGGGACTATGATTTTTTGTTTGATAAACCCTCTTG
TTGTTCTGTTTTAGTGACGTTAAAGATCTAAACTTTTCTTTTCTTTTTTATCGTTTTATGTATGAATAGGGTAATTAATTTATGTATTAACGTGTATTAA
TGTTTTTCAGTTGAATTTTGGGACTTTGATGCTTGTTTGATAAACTTTGTTGTGTTTTACTCAAGTTAAAGATTTCGTGTAATGTGGTGCGATTTGATTG
GAATGGTAGAGTCAATGGGTGCGAATCAGCAGATGGTAGCAATAGCTTATGATGTTACCGTGTTTTATAGGCTTTGGATAAGATTCGATTTGATAGTTTG
ACTGACAAGAGCAAGCTCGATGCCCAACCCGAGCTTTTCATTCACATTATTCCTGACAAGGCCAGCAATACTCTCACTATTATTGATAGTGGTATTGGAA
TGACCAAGTCTGGTGAGCATCTAATTTTTGTTTTAAACTATTAATGTTTGAATTTTGTTGCAATTGTTAATTATGATTCTGTTTCTGTTTGATATTTGAT
TCTGCTTTTCTTCTCGTGTTTGTATCAGACTTGGTGAACAACCTCGGTACCATTGCAAGGTCTGGAACCAAGGAGTTCATGGAAGCTGTTACTGCTGGCG
CTGATGTTAGTATGATTGGACAGTTTGGTGTCGGGTTCTACTCGGCTTACTTGGTTGCTGATAAGGTGGTTGTCACCACCAAACACAATGATGATGAGCA
GTATGTGTGGGAGTCTCAGGCCGGTGGTTCATTCACGGTCACCAGGGATACCTCTGGTGAGAACCTTGGCAGAGGTACTAAGATCACTCTCTTCCTTAAG
GAAGACCAATTGGAGTACCTTGAGGAGCGTCGTCTCAAGGATCTGATTAAGAAACATTCTGAGTTTATTAGCTATCCGATTTCCCTTTGGATTGAGAAGA
CTACTGAGAAGGAGATTTCTGATGATGAGGATGAGGAAGATAAGAAGGACGAGGAAGATAAGAAGGATGAGGAGGGTAATGTAGAGGATGTTGATGAGGA
GAAGGACAAGGAAGAGAAGAAAAAGAAGAAGATCAAGGAAATTTCACATGAGTGGTCTTTGGTGAACAAGCAGAAGCCCATCTGGATGAGGAAACCAGAG
GAGATCACTAAAGAGGAGTATGGTGCATTTTACAAGAGCCTTACCAATGACTGGGAGGAGCACCTTGCAGTGAAGCACTTCTCAGTTGAGGGCCAGCTTG
AGTTCAAAGCTGTCCTCTTTGTTCCTAAGAGGGCACCATTTGACCTCTTTGACACGAAGAAGAAGCAGAACAACATCAAGCTCTATGTCCGCCGTGTCTT
CATCATGGACAACTGTGAGGAGTTGATGCCTGAATACTTGAGCTTTGTGAAGGGTATAGTGGATTCTGAGGATCTTCCTCTCAATATTTCAAGAGAAATG
CTTCAGCAGAACAAGATCCTCAAGGTTATCCGCAAGAACTTGGTCAAGAAGTGCGTTGAGCTCTTCTTTGAGATTGCCGAGAACAAGGAAGATTATGACA
AATTCTACGAGGCATTCTCTAAGAATTTGAAACTTGGTATTCATGAGGATTCTCAGAACAAATCCAAGATTGCTGAGTTACTTCGATATCACTCGACTAA
GAGTGGTGATGAGTTGACCAGCCTGAAGGATTATGTGACAAGGATGAAGGAGGGCCAGAGTGATATCTATTACATTACAGGAGAGAGCAAGAAGGCTGTT
GAGAACTCCCCGTTCCTTGAGAAGCTGAAGAAGAAGGGATATGAGGTTCTGTATATGGTCGATGCAATTGATGAATATGCCGTGGGACAACTAAAGGAAT
TTGAAGGAAAGAAATTGGTGTCTGCAACCAAGGAAGGTCTTAAGATTGACGAGACTGAAGATGAGAAAAAGAAGAAAGAAGAGTTGACGGAGAAGTTTGA
GGGTCTGTGCAAGGTGATCAAGGATGTGCTTGGTGACAGGGTGGAGAAGGTTGTGGTATCTGATCGTGTGGTGGACTCTCCCTGCTGCTTGGTCACTGGA
GAGTATGGTTGGAGTGCGAACATGGAAAGAATCATGAAGGCACAAGCACTGAGGGATAACAGCATGGCTGGGTATATGTCAAGCAAGAAGACAATGGAGA
TTAATCCGGAGAACCCAATCATGGATGAGTTGAGGAAGAGGGCTGATGCTGACAAGAATGACAAATCAGTCAAGGACCTGGTCCTCTTGCTATTTGAGAC
TGCTTTGCTAACATCTGGGTTCAGCTTGGATGATCCTAACACCTTTGGCAGTCGCATCCACAGAATGCTGAAATTGGGATTGAGCATTGATGAAGACACT
GCTGATGCTGACACTGACATGCCTCCTTTGGAAGATGCTGCTGATGATGCTGAGGAGGGTAGCAAGATGGAGGAGGTTGACTAA
>PtHsp90-4b
ATGGCGGAGACCGAGACGTTTGCTTTCCAGGCTGAGATCAATCAGCTGTTGAGTTTGATCATCAACACTTTCTACAGCAACAAAGAGATCTTTCTTC
GTGAACTCATCAGCAATTCCTCCGATGTATGTTTCTTCCCCTTTATTTTATGCTTCTGTTTTCTTTCCTTCTGTCTCGTGATTTACGTTTGAATAGAGTG
ATTAATGTATGAAACGTTTGATTTTAGCTGAATTTTGGGACTTTTGTGTTTTGTTTGATAGACCCTTTTGTTGTTATGTTTTAATTATCTTAAAGATATA
AACTTTTCTTCTTTTTTATCGTTTTATGTATGAATAGGCTAATTAATGTATGTTTTAGCTGGATTATGGGACTTTGATGTTTTGTTTGGTAAACCCTTTC
GTTCCTATGCTTTAGTTATGTTAAAGATCCAACCTTTTCTTATTCCGTTTTGAAAAATCAGATGCAAGTCTATGTTCAATTGGATTGCTCTGATGGTTGT
TTTTGAACTAAATTTATTTCAATGAATGAAAATTGATGTAATTTCGTGTAATGTGGAACCATTTGTTTGGAATGGTATGGTCAATGGGTGTGAATATGCA
AATGGTGGTATTAGCTTATGATGTTATTGTGTTTGTGTTTTATAGGCTTTGGATAAGATTCGATTCGATAGCTTGACTGACAAGAGCAAGCTCGATGCCC
AACCCGAGCTTTTCATTCACATTATTCCTGACAAGGCCAACAATTCCCTCACTATTATTGATAGTGGAATTGGTATGACCAAGTCTGGTAAGCATCTAAT
TTTTATTTGTAGTTGTAATGTTTGAACTTTGTTGCAATTGTTAATTAGGATTCTGTTTTTGTTTGATGTTTGATGTTACTTGTCTTGTATTGTTTGTATC
AGATTTGGTGAACAACCTTGGTACCATTGCAAGGTCTGGAACCAAGGAGTTCATGGAAGCTGTTACTGCTGGTGCTGATGTTAGCATGATTGGACAGTTT
GGTGTTGGGTTCTACTCATCTTACTTGGTTGCTGATAAGGTGGTTGTTACCTCCAAACACAATGATGATGAGCAGTATGTGTGGGAATCTCAGGCTGGTG
GTTCATTTACTGTCACCAGGGATACCTCTGGTGAGAACCTTGGCAGAGGTAGCAAGATCACACTCTTCCTTAAGGAAGACCAATTAGAGTACCTTGAGGA
GCGCCGTCTCAAGGATCTGATTAAGAAACATTCTGAGTTTATTAGCTATCCTATTTCCCTTTGGATTGAGAAGACCACTGAGAAGGAGATTTCTGATGAT
GAGGATGAGGATGTGGAAGATAAGAAAGACGAGGAGGGTAATGTAGAGGATGTTGATGATGAGAAGGACAAGGAAGAGAAGAAAAAGAAGAAGATCAAGG
AAATTTCACATGAGTGGTCTTTGGTGAACAAGCAGAAGCCCATCTGGATGAGAAAACCAGAGGAGATCACCAAAGAGGAGTATGGCGCATTCTACAAGAG
CCTTACAAATGATTGGGAGGAGCACCTTGCAGTGAAGCACTTCTCAGTTGAGGGTCAGCTGGAGTTCAAAGCTGTCCTCTTTGTCCCTAAGAGAGCACCA
TTTGACCTCTTTGACACCAAGAAGAAGCAGAACAACATCAAGCTCTATGTCCGCCGTGTCTTCATCATGGACAACTGTGAGGAGTTGATGCCAGAATACT
TGAGCTTTGTGAAGGGTATAGTGGATTCTGAGGATCTTCCTCTCAATATTTCGAGAGAAATGCTTCAGCAGAACAAGATCCTCAAGGTTATCCGCAAGAA
CTTGGTCAAGAAGTGCATTGAGCTCTTCTTTGAGATTGCTGAGAACAAGGAAGATTATGACAAATTCTACGAGGCATTCTCTAAGAATCTGAAGCTTGGT
ATTCACGAGGATTCTCAGAACAAAACTAAGATTGCTGAGTTACTTCGATATCACTCAACTAAGAGTGGTGATGAGTTGACCAGCCTGAAGGATTATGTGA
CAAGGATGAAGGAGGGCCAGAGTGACATCTATTACATTACAGGAGAGAGCAAGAAGGCTGTTGAGAACTCCCCATTCCTTGAGAAGCTGAAGAAGAAGGG
ATATGAGGTTCTTTATATGGTTGATGCAATTGATGAATATGCTGTGGGACAACTAAAGGAGTTTGAGGGAAAGAAATTGGTTTCTGCAACCAAGGAAGGT
CTTAAGATTGACGAGACAGAAGATGAGAAGAAGAAGAGCGAAGAGTCGAAGGAGAAGTTTGAGGGTCTGTGCAAGGTGATCAAGGATGTGCTTGGTGACA
GGGTGGAGAAGGTTGTGGTATCTGATCGTGTGGTGGACTCTCCCTGCTGCTTGGTCACTGGAGAGTATGGTTGGAGTGCAAACATGGAAAGAATCATGAA
GGCACAAGCACTGAGGGATAACAGCATGGCTGGGTATATGTCGAGCAAGAAAACAATGGAGATAAATCCAGAGAACCCAATCATGGATGAGCTGAGGAAG
AGGGCTGATGCAGACAAGAACGACAAATCAGTGAAGGACTTGGTCCTCTTGCTATTTGAGACAGCTCTGCTTACATCTGGGTTCAGCCTGGATGATCCCA
ACACCTTTGGCAGTCGCATCCACAGAATGCTGAAATTGGGATTGAGCATTGATGAAGACAGTGGTGATGCTGACACTGACATGCCTCCATTGGAAGATGC
TGCTGAGGAGGGCAGCAAGATGGAGGAGGTTGACTAA
>PtHsp90-5a
ATGGCTCCAGTTTTAAGCAGAAGCTTAGCTACTTATGCCTCTTTAATCTCCCTCCCCTCCTCTATTAGA
CATCCAAATAACAAAGTCTTAAATCTGAGAAGTGTTTTTTTGTCACAAAATAACGGTCTCAAAAAGGAATTTTCCTGTTCTGGATTAAAATGGAAACTTG
AGAAGAGAAATGACCGGATTTCGGTTCGGTGCGAGGCTGCTGTGGCAGAGAAGGAAGCTACTGATACTTCTGGCGAGAAGTTTGAGTATCAAGCTGAGGT
GGGTCTCTTTATTATTTTGTGAAAGTTGGGGTCTTTTAGGTTTTGCGAATTGGGTATAGGTTTTTCTTGTGTTGTATTTTTGTTTTGTTTGATTTCAGAT
TGACCAAGTAAAAAACACTCTTTTTTTATTGGATAATTATTGATGATTGTGCAATTTCTTAGCTGTTTATGGAGTCCCGAATACTGTGATTATGAAAGCT
TTACCAAAGATGGATGCCTTGTTGGTTTTTATTGTTGTTACAATTGGTTTTTACATGCTACTTAGTTTGGAGTTAAATTTTTTGTCTATAAGGCACTGAA
AGTTGGGAATCTCAATCCTTTCAGGTCAGTCGGCTCTTGGATTTGATAGTTCACAGTCTGTACAGCCACAAGGAAGTTTTCCTTAGAGAGCTCGTGAGGT
GAGCATTGACTCTATTGGTATTTAGCGAGCATTTTAATCTTTGTTACTACCAGGCTTTATGAGCTTGCTAATTTTCTATCTAGTCTGTTAGTCGGACATT
GGAATTTTTTGTGTAAGGGGCAACATGAAAAAGCAGCCTATCTGGAAAGGCTTTTATGCTTTTTCTGCCCATTTACCGACGAAGAAACGAGTCACTATTT
TCTTTTCTGTTGATATCATGTCGTTCTGGTAGTGCTCCCCATTGTAGTAGACATAGTGACTTGATTCTATTACTGTGATGCAGCAATGCAAGCGATGCTT
TAGATAAGTTGAGATTCTTAAGTGTGACCGAGCCCTCATTGCTTGGGGATGCTGGTGACCTCGAGATACGCATCAGACCTGATCCAGACAATGGCACCAT
TACCATAACGTATGCAAAGACTTATTTTAATTTCACTTCCTTCTTGTAGACAAGCATGCTGGGAAGCAATTTGATCTGATTTTTCTGAATCTGCAGAGAT
ACTGGCATTGGGATGACAAAAGAGGAGCTTGTTGACTGCCTTGGAACTATTGCTCAGAGTGGCACATCAAAATTTCTAAAGGCTCTTAAGGTGTCTGTTT
TCTCCTTTAGATAACATCAAATCGCCTACCATATTTGGATTCTGCTGGACATATAATTAAGTTCCCTGCCCTGTTATCTACAGGAAAACAAAGATGCTGG
GGCAGACAATGGTTTGATTGGCCAATTTGGTGTTGGTTTCTATTCTGCTTTCCTTGTAGCTGAGAAGGTGCAGTGTATTTTCTATGAACTTTTTTTGTAT
ATATTGCACTGTTTGCTATTATTTGAAGTTTTTGTGACTGTCATTTCTGTAGCAAGTTCCTGATTAAACTTGATTATCCATATAATTTGCAATCAGGTCG
TTGTGTCTACAAAGAGCCCAAAGTCAGATAAGCAACATGTTTGGGAATCAGAAGCTGACAGTAGCTCTTATGTCATCAAGGAAGAAACTGACCCTGAAAA
GCTCCTCCGCCGTGGAACTCAAATCACACTTTATTTAAGGGTACACATGCTCTTTGGATATTATTCACAAATTAGATGAAAAACAGGCATTTAACCTTAT
TATTGAAAGCCAGTATTATTTGCTTATGGTTCAAAAACAAAGCTGAAAATTTCTCTCTTTGCTGGCTTGTTTTGTGTGTGGGATTTGGGGGTAGGGTTCA
CGCGTCTCTTTGTCCAACTTCAGTAGTTGTGATCAAAAGCAGGCTTACAAGTTATTGTCCTATTGCAGGAAGATGACAAGTATGAATTCTCAGATCCGGT
CAGAATTCAGGGGTTGGTGAAGAATTACTCTCAGTTCGTTGCTTTCCCTATCTATACATGGGAAGAAAAATCAAGGACTGTTGAGGTCAGAATGCATCCC
TCTCTTACTTCCTGCTTATTGTCAAATTTACATGAAATTTGAAAAAATCTGGGTGCATGGAACATTGGTTTGCATGTACATTGAACGGTTTGGAATTCTT
AAAGGAAGTTCATTACTCTTACCATTTTAAAAGACTGTATTGGCTATTTATCAAAAAAAAAAAAAAAAAAAACTGTGTTGGCTCTTTGACCTGGTTTCTT
AGAACCTTTGTAAGAACTTATATTTTCTGAATCACACAATGTTGTATGTGAGTGATAATTTGAGCTGAATATTGTTTGCCATTATTAGTGTTGCTTGTAC
ATTTAAGCCTATACCAGCTAAAGCGTTTCTGCGAAATTGAAACCTTGGGCAGGTGGAAGAGGAGGAAGAACCAAAAGAAGGAGAAGAGGTGCCAGAGGTA
AATGCCATCACAATCTTAATGACGGTGCTATGATTTTCATTTAATTAATCATGCCATTTAACTGGGTTCATGTTCCTGGTGCAGGGTGAGAAAAAAAAGA
CAAAGAAAACTAAAACTGAGAAGTATTGGGATTGGGAATTAGTCAATGAGACAAAACCGATTTGGGTGAGTATTTAAGTAGGTGTTACCTTTGTTTTTGC
AATTTCTTATATAATGTACTCTATGTTTATCTTCTATTTGTTGTTGTAGATGAGGAATCCGAAGGAAGTTGAAAAGGATGAATATCAGGAGTTCTACAAG
AAGACATTTAATGAATTCTTGGATCCGCTTGCATATGCACACTTTACCATAGAGGTACCATAATATTCATACTTCTTACTTGGCTACCAATTTTTCAGTG
TATGAAATTAATTCAAATTTTTTTGCAGGGAGAGGTTGAGTTTAGGAGCGTTCTATACATTCCAGGAATGGGGCCTCTTAACAACGAGGAAGTAATAAAT
CCTAAAACAAAGAACATTCGTTTATACGTGAAGCGGGTATTTATCTCAGATGATTTTGATGGGGAACTGGTACGTGATGTAATAATTTATTGAAGTTGTA
ACATTTACTGTTTTCTGCATTTTCTTCACGCATATTTAATCATACATAGATATTGTATTTGAATTTTAATCGGAGAAGATCTTTGTTCATATCCATATAA
TGTTGTACTTTATCCTCCATGCAAATTTTTTTATTGTCTTTTACGAGTCAACACACTGTTTTGGGGAGCTAAGTTTGTCATGAAGTTGCAATGTTATACA
AGAACAAGCTAAGTATGTTGTCCTTGCCTCTTTTTTTGGCAGTTTCCACGATATTTGAGCTTTGTGAGGGGTGTGGTGGATTCCGATGATCTTCCTCTAA
ATGTTTCTCGAGAGATTCTGCAAGAGAGTCGGATTGTAAGGATTATGAGAAAAAGGCTAGTTAGGAAAACATTTGACATGATTCAAGATCTTTCTGAAAG
TGAAAATAAAGAGGTTAGTGGCATGCAGTCCATGTATATTTTATCCTCTGTTCAGCCTGTGTTTTACTAATGAATAGTATATACATATGTTTTTGATTTT
CAGGATTACAAAAAATTCTGGGAGAACTTTGGCAGGTTTCTGAAGTTAGGATGTGTTGAAGACTCTGGTAATCACAAGCGCATAACTCCACTGTTGCGGT
TCTACACTTCCAAAAGCGAGGAGGAACTCACAAGCTTAGATGAATATATTGAAAACATGGGAGAAAACCAGAAGGCTATATACTACTTGGCAACAGACAG
CTTGAAAAGTGCTAAGAGTGCGCCCTTCTTGGAGAAGTTGGTTCAAAAAGACATTGAGGTATGTGCGTGGCGTAGATTTAAGTATACCTGCACTTGAGTT
CACATGGTGAAGGCAAGTTTTGCTGTGATGCAGCAACACATGATTTTTTTAGCTGATGAAAAATAAGCTAATCATCCTTTTCTTTGTAAAGTAACCAATC
TAATTGTAAGCTCAACCTAGAAAGTAAATATTTGATTGTTTTAGTTGTGCTGCTGTGGGTGTTGTGTACTGGCTGCAGCTGTTGGGTATATAAAACTGTT
AAAACCTCAGAGTAAAATAATACCTATACAACACAAACACACACACACAACCTTAATGATTTGTTTTATAAGAATGTAATTCTACAACAAACACTTCTTC
AAGAATGAAATAATTGAAACCTTAAATAAAAGGAAGGATTATATTAAATCATGCTGAAGTAGGTTTAAATATTTTTAATGATTTCCCTAATTAAATTCAT
ATTCATGATTTCTGTCTCCTTTTCTTTTTACCTTGCCGTTCCTTGTAGCTGTCACTATGATAATGTTATATTTTGTTGCACTTTCTTTTTCTTTATAACC
CGTTTCAGGTTCTGTGTTGGCATAGACATCTTATATTCCTTTACATGTTCCTGGATGTTTGATGTGGTTTTGTTTGATGCATTGTTTGTAGGTCCTTTAT
TTAATTGAGCCAATTGATGAGGTTGCCATCCAGAACCTGCAAACCTACAAAGAGAAGAAATTTGTTGATATCAGCAAGGAAGATCTAGAACTGGGTTAGC
ACTAGCAATTTCTGTATCTATTATACAATTCATTGAAGCAATTCAAAAGCTTTTTCATGGCATGGCTCCTCTCTTCTTGGGGCTCTAGTTTCCATCTCGC
TAACGATGTAGGGTATTGATGCAAGGTGGTGATGATGAGGTTGAAGAGAGGGAAACTAAACAAGAATACAATCTCCTATGTGATTGGATCAAGCAGCAAC
TGGGTGAAAAGGTGGCCAAAGTCCAAGTTTCAAAGCGTCTCAGCTCTTCTCCCTGTGTGCTTGTCTCTGGCAAGTTTGGTTGGTCTGCCAACATGGAAAG
GTTAGAAATTGTCTTTAACAACACCTATCACCCCACCCCACCCCACCTAACAGAAGCTCAAGCTTATTCAGTTGATCTTATTTCAATTGTTTCGTGCTTT
TGAAGGTTGATGAAAGCACAAGCTCTTGGAGATCAATCCAGCTTGGAGTTCATGAGGGGAAGGAGAATACTGGAGATTAATCCAGATCACCCAATCATTA
AAGACTTAAACGTAAGACAGTTGTTCTCAACACTGTTTAATTTGGTGAAGCTATGGTATTGTTGCTGTTGATGTTCTTCCTTTTCTTCTTCTACTACTAC
TACAATCACTAACTGAGGAGGTAATGGAGAACCTGACGAGAGACAGCTTTGAAGAACCGATGGGTCTTTAAAGTTATTTACCTGCCAAGATTTAACTACA
CACACAGTTATTTAGTTAGTTAGAGGCTTATGTGATCAAAAGGGTTCGAGGATGTCAAGAATCCCTCTTGGAGTGTCAACAATTGACCATGTAAATGGAT
GGCAGTTTCTTGTTGATATATCGATGAAGTATTGCCTTGTGCATTAACTTCATGGATGAAAATACCTAAGATGAATTGCTTATTTCTAGATGGAGTTTCT
GATTCTTAGATTGTTTGCATATGCAGGCTGCTTGCAAGAATGCTCCTGATAGCAGTGATGCCAAGAGAGCTGTTGACCTCCTATATGATACTGCATTGAT
CTCCAGTGGATTCACTGTAAGAATGAGAATAGATATTTTTGAATTCTTTTAATTGCTCAGCATACGCTAGTATATGAGTAGGCTCTTGTTATTCACATCT
TTCCCTTGATGCTGCAGCCTGACAGCCCAGCTGAGCTGGGTGGTAAAATATACGAGATGATGGCCATGGCACTTGGAGGGAGATGGGGTAGATCAGATGG
AGATGAGGCAGAGGATAATGCTGAGGAATCTGATGCAAATGCCAGTGAGACCTCAGAGCCACAAGTAATTGAACCATCAGAAGTTAGGACAGAGAGTGAT
CCTTGGCAGGATTAA
>PtHsp90-5b
ATGGCTCCAGTTCTAAGCAGAAGCTTGGCTACTTCTGCCTCTTTAATCTCCCTTTCCTCT
TCTATTAGACATCCAAATAATAAAGTCTTCAATCTCAGAAGTGTTTTCTTACCACAAAATAATGGTCTCAGAAAGGGTTTTTCTTGTTCTGGCTTAAAAT
GGAAACCTGAGAAGAGAAGTGACCAGGTTTCGATTAGGTGTAAGGCTGCTGTGGCTGAGAAGGAATCTACTGATACCTCAGGCGAGAAATTTGAGTACCA
AGCTGAGGTGGGTTTCGTTTTGTTCTGTGAAACTTGGAATCTTTTTGAAGTTTTGCGAATTGGGTCTTGATTTTTCTAGTGTTTTAGTCTAATTTTGTTT
TCGTCTCAGTTTGACCTATTGAAGTATTTTTATTTATTTTTGTTGGTGAATGATTGATTTTTGTGGTTTTTTTTCGTTGATATGATTGATCTTTTTCATG
TTATGTTTAGTTTGGAATTAGGTTTTTGTTTCAAAAGCACTGAAAGTTGAGAAATTTAATCGTTTCAGGTTAGTCGACTGTTGGATTTGATAGTTCACAG
TCTGTACAGCCACAAGGAAGTCTTCCTGAGAGAGCTTGTGAGGTGAGCATTTACTGTATTGATAGCTAGCAATTATATCAATCTTTCCTAATCTCTGGCT
TTATGAGTTTGCTAATTTTCTATCTAGTCTGTTAATTTGAGGATTTTTGTGTGCGAGGCAACATGAGAAAACAGCTTTTTTGCCTTCGGTACCCATTTTA
CAGACCAAATGTTTTACTATTTCTTTTCTACTGATATTATATTGTTTTCATAGCACTTCCCATTGTAGTAGACGCATTGACTTGATTCTATTACTATGAT
GCAGCAATGCAAGTGATGCTTTAGATAAGTTGAGATTCTTAAGTGTGACTGAACCGTCTTTGCTTGGAGATGCTGGTGACCTTGAGATACGCATCAGATC
TGATCCAGACAATGGCATCATTACCATAACGTATGTAAATATTTTTTTAATTTCACTTCCTCAGTGTAGATAAGTATGCTGGGAAGCAATTTGATCTGAT
TTTTCTGAATCTGCAGAGATACTGGCATTGGGATGACGAAAGAGGAGTTAGTTGACTGCCTTGGAACTATTGCTCAGAGTGGCACTTCAAAATTCCTCAA
GGCTCTTAAGGTGTCTGTTTATCCTTAAGATAACATCGAATCACTGACCATTCTTAGATTCTGTTGGACATATAATTAAGTTCTCTTGCCTGTTATCTTT
ACAGGAAAACAAAGATGTTGGGGCAGACAATGATTTGATTGGCCAATTTGGTGTTGGTTTCTATTCTGCTTTCCTTGTATCTGAGAAGGTGCAATGTGTT
TCCTATTTTTTTTTTTTGTATATATATCTCTGTCTGCTGTTATTTGAAGTGTTTGTGACTGGGTGTTTTGTGGCAAGTTCCTGATCAAACTTGATCATGT
ATATTATTTGCAATCAGGTTGTTGTGTCTACAAAGAGCCCAAAGTCAGATAAGCAATATGTTTGGGAATCAGAAGCCGACAGTAGCTCATATGTCATCAA
GGAAGAAACTGACCCCGAAAAGATCCTGCGTCGTGGTACTGAAATCACACTTTATTTAAAGGTATACTTGCTTCTTGGATACTATTCACAAATTACATGC
AAAACATGCATTCAACCTTATTTTGAAAGGCAGTATTGTTTGCTTATGGTTCCAAAACAAAACTTAAAATTCTCTCTTTGCTGGCTTGTTTTGTGTCTGC
GGTTTGGGGGGACCTTGTAGGGTTCACCTGTTTTTGTTTCCAACTTTAGTAATTGTGATCACAAGCAGGCTTATACATTATTGTTCTATTGCAGGAAGAT
GACAAGTATGAATTCTCAGAAGCGGTCAGAATCCAGGGGTTGGTGAAGAATTACTCTCAGTTTGTTGCTTTCCCCATCTATACATGGGTTGAAAAATCAA
GGACTGTTGAGGTCACAATACTTCCCTCTCTACCATCCTGCTTATTGACAAAATTACATAAAAGTTGAAAAACTTTGTGTGGATGGAACTTTGATTTGAA
TGTACATTTTTGTTTGGAATTCTTAGAGGAAGTACATTACTCTTACCATTTAAAAACTGTATTGCTCTTCAACCTGGTTTCTTAGAACCTTTGTAAGAAC
TTATGTTTTCAGTATCTTACAATTTTGAACGTGAGTAGTAATTTGAGCTGAATATTGCTTCGGTCATTATTAGTGCTGTTTGTACATTTAAGCCAATACC
AACTAAAGTGTCTTTACTAAATTGAAACATTGGCAGGTGGAAGAGGAGGAAGAACCAAAAGGAGAAGAGGTGCCAGAGGTAAATGCCATCACAACCTTGA
TAAAGATTCTATGATTTTGGTCTAATTAACCAGTCCATTAACTGGGTTCTTGTTCCTGTTGCAGGGTGAGAAGAAAATAACAAAGAAAACTAAAACTGAG
AAGTATTGGGATTGGGAATTAGCCAACGAAACAAAACCAATTTGGGTGAGTATATATGTATCAGTTGTATTGTCAATGTAGCTAACATATGTATTACCTT
TGTTTTTGCTATTTCTTATGTGATGTGTTTTATGTTTTAGATGAGGAATCCAAAGGAAGTTGAAAAGGATGAATATCAGGAGTTCTACAAGAAGACATTT
AATGAATTCTTGGATCCACTTGCATACACACACTTTACCACAGAGGTACCATAATATTCATACTTCTTACTTGACTACCAATTGTTCAGGGTCTGAAATT
TACTTAGAATTTTTTTGCATTTTTTGCAGGGAGAAGTTGAGTTTAGGAGTGTTCTATACATTCCAGGAATGGGGCCTCTTAACAATGAGGAAGTAATAAA
TCCAAAAACCAAGAACATTCGCTTACATGTGAAGCGGGTTTTTATCTCAGATGATTTTGATGGGGAGCTGGTAAGTGTTGTCATAAATTTTTGAAATCCA
AATTTTGAATGTTTTCTGCATTTTCTTCATGCATATTTAATCATACTTGGTTATTGTATCTGAATTTTAATTAGGGAAGATCTTTGTCCATATCCATTTA
ATCTGTACTCTATCCTTGGTGCAAATTTTTATAGTTTTCTCCAAGGATTCAATACACTGTTTTGGGCAGCTAAGGTTGTCATAAAGTTGCAATTTTATAC
AAGGCCAAGCTAAGTTGGTTGTCTTTTCCTTTTTTTGGGCAGTTCCCACGATATTTAAGCTTTGTGAGGGGTGTGGTGGACTCTGATGATCTTCCTCTTA
ATGTTTCTCGAGAGATTCTCCAAGAGAGTCGGATTGTAAGGATTATGAGAAAACGACTTGTTAGGAAAGCATTTGACATGGTTCAAGATCTTTCTGAAAG
TGAAAACAAAGAGGTTAGTAGCAAAGTTGTTTGTGTACATTTTTACTTTCTTCAACCTGTGATTTACTAATGAATTGGGCCTATATACGTTTTTGATTTT
CAGGATTACAAAAAATTCTGGGAGAACTTTGGCAAGTTTCTGAAATTAGGATGTGTTGAAGACTCTGGTAATCACAAGCGCATAACTCCGCTTTTGCGGT
TCTACACTTCCAAAAGCGAGGAAGAACTCACAAGCCTAGATGAATATGTTGAAAATATGGGAGAAAACCAGAAGGCTATCTATTACTTGGCAACAGACAG
CTTGAAAAGTGCCAAGAGCGCGCCCTTCTTGGAGAAGTTGCTTCAAAAGGACATTGAGGTATGTGCAGGGTGCAGATTTGGTTTTATCATCTCTTGAATT
CACATGGTAATGACAAGTTTTTTCTGTGATGCATTTTTTAGCTGATGAAGAATGAGTGATTCAAGTTCTCATCATCCATTTTTTAGCTGTCTGATACACA
AAACTATTAATACCTCAATAAAACAATGTGTACACAAGGCAAAACACACAACCTTGATGATGTGTTTTATAAGAATGTAGATCTATGATATACGCTTTTG
CAGAAGAAGAATGAAATAATTGAAACCTTAAATAAAAGGAGGGATTAAATTAAATTGGCTTAAGTAGGTTTAAATAATTTTATAGATTTGGCTAATGAAA
TTCACATTCATGAATTCTAGAAAAACTGACACGAACACTTGTATAGTTTTTGTCTTGTTTTCTTTTAACTGGCCATTCCTTGTAGCTGCTGTTATGATAA
TCTTTATTATTGTACTTTTTTCTTTTTTTTACTTCATAAGCTGTTTCAGGTTCTGTGTTGGCAGATGTCGGGTATTCCATTTCAAGTTCCTGGATGGCTG
ATGTGGTTTGTTTGTTTGTTTCACTGTTTGCAGGTCCTTTATTTAATTGAGCCAATTGACGAAGTTGCCATCCAGAACCTGCAAACCTACAAAGAGAAGA
AATTTGTTGATATCAGCAAGGAAGATCTAGAACTCGGTTAGGACTAGCAATTTCTGTGTCTATTGTGTTATTCATAGAAGCAATTCAAAAAGCTTTTTCT
TGGCGTAGCTCCTGTCTTCTTGGGGCTCCAGTGTCCATCTCTCTAACAAGATAGGATTTCGATGTCAGGTGATGATGATGAGGTCAAAGATAGGGAAACT
AAACAAGAATACAATCTCCTATGTGATTGGATTAAGCAGCAACTTGGTGAAAAGGTGGCCAAAGTCCAAGTTTCAAAGCGTCTGAGCTCTTCTCCCTGTG
TGCTTGTCTCTGGCAAGTTTGGTTGGTCTGCGAACATGGAAAGGTTAGAAATGGACTTAAATAACACCAATCTTACCCCCATTCCACCCAACCTAACCAA
AGCTCAAAGCTTATTCAGTTGAACTTATTTCAAATCTTTCATACTTTTGAAGGTTGATGAAAGCACAAACCCTTGGGGATCAATCTAGCTTGGAGTTCAT
GAGGGGAAGGAGAATACTGGAGATTAACCCAGATCACCCAATCATTAAAGACATGAATGTAAGACAGTTCTTCTCAACACTGATTAATTTGGTGAAGCTA
TGCTTTTGTTGTTGTTGTTCTTCTTCTTCTTCTTCTTTAATCACTGAGGAAGTAATGGAGAACCTGATAGAAACAGCTTGAAGAACTGTTGGGCATTATA
ATAGAGAACTTGATAGAAACAGTTTGAAGAACTGTTGGGCATTATGTGACATACCAAATTAAATGGGAAATGGAAGGTTATATAATTGTTTTATCATGAG
AATATAATCATGCTGTCTAACTTCCTCAAGCAAGTTATGCTGTTTAAACTCACTGTTTATCTGTGAAACCCACCAAAAATGGACCAAATAAATTAGAAGA
TACTTAGGTTTTTAATGCAAAGGGAGAGCGGTTTAAACTCAGCTTGTTTGTATATGCAGGCTGCTTGCAAGAATGCACCTGACAGCGATGATGCCAAGAG
AGCTGTTGACCTCCTATATGACACAGCGTTGATCTCCAGTGGATTCACTGTAAGAATTAACAATATTTTTTTTTAAAAAAAATTCTTTTAATTGCTTTAC
ATGCGCTTGAATATGAGTAGGTTCTTGTCATTCACAATTTTCCCTTGATGCTGCAGCCCGACAGCCCAGCTGAGCTGGGTGGTAAAATATATGAGATGAT
GGCCATGGCACTTGGAGGGAGATGGGGTAGATCAGATGGAGATAAGGAAGAGGCAGCAGAGGGCAACGCTGCAGAATCTGATGCGAATGCCAGTGAGGTC
TCAGAGCCACAAGTAATTGAACCATCTGAAGTGAGGACGGAGAGTGATCCATGGCAAGATTGA
>PtHsp90-6
ATGCACGGACTATCGAGGCGTTCCGTCTCCACTAT
CCTCCGCTCCACTGGCTCTGCCTCTCGTTACGGGAGCGCCGCCACCGCTGTCCCATTCTCCGATTATGTACGCTCTTATAAAAAGCTCTTCCCATTTCTA
CACTGACTTGATACCTGTTTCGTTTCCTTTTTTTTTTTCTTTTCTTTGTTGATTGGTTCTGCTTGAGATATTTTTAGCATCCAGTCTAATGGCCATTTTT
TTAATTAAATAAATTCTTAATATTGTTAATGCAATTTCCTCCTATTTTTGGCATAGAATGGGCATAAAGGAAAACAAAGTTGTACAGTTAACCTTAAGAC
AATTTATGTTTATAGCAAATGTATCTATATGATATTGTGGTCAAATGTGGAATATTTATTTATGAGTCATGAGCAGGTTGTCGACGGTGAGGCCAAATTC
AGATGGTACTCGGTTTTAACCACTGGGAGAGAGATACCAAATAAAACCAAGCAGCTGAACTTGAAGCATACCTTTTTTTTGGGTACCCGTTACGAGTCTA
CGGCTGCAGAATCTGATTCGTCATCATCCCCTCCATCTGTGGGTGAAAAATATGAGTATCAAGCTGAGGTACATCAATGTAGATTTTGGGGAATTTCATT
TTTGTATTCAAGGAACGGGAGCTGAATATGGTTTTACTGATGTGTCTCTCTTTTTAATACTTGATGGCAGGTTAGTCGCCTTATGGACCTCATTGTTAAT
AGTCTATACAGCAACAAAGAGGTGTTTCTTCGGGAGCTTATCAGGCACGTTATTTTTTCTTTCCTTTTTTTTTCTTAATACTTTGATGCACTGTTACATA
TTTATATTTGCCTGTGCATAGTGATTAAAGCATTTCTCTATTTAGAAGCTTATGTAATAATGGATGCAAACAGTCAATAGACTCATTAGTCTTGTGTTCT
TTGCTTTTGGAAATTTATATATTGTTGCTTAAATTTTGTACTTTATGAATTTATGTTCACAGTAATGCGAGTGATGCCTTGGACAAACTGCGATTTCTTA
GTGTCACTGACTCTGAGCTTTTGAAGGATGCTACTGATCTTGACATTCGTATTCAAACTGATAAAGATAATGGGATTATAACTATCATGTAAGCTTTCTG
AACTTCATCAACTGTTAATTATTGATTTTCCATCCGATTCAACTATTCCAACATGCGGTTCTTTCTTGCAGTGATAGTGGCATTGGTATGACTCGTCAAG
AACTTATTGATTGTCTTGGAACTATCGCACAAAGTGGAACTGCAAAGTTTTTGAAGGCATTGAAGGTCTAATATTTTCTTTAAGCTGTATTGAATTTTTT
ATTCCAAGTGTTTTGCTGGATTGCTTGAGTGCTTAAAGAATTCATATTTTCTTAACAGGATAGCAAGGATGCTGGTGCTGACAACAATTTAATTGGGCAA
TTTGGTGTGGGCTTTTATTCAGCTTTTCTCGTGGCAGATCGGGTATGACCTTAATGTAAAGTTTGGACATTTTTCATGTTTGTTATCTTATCTACATCAA
TATAGAGTTTCCTAGTTTTCACTAATAAACCTCTCCTTGTTGAAAGGTTGTTGTCTCAACAAAAAGCCCACGATCTGATAAACAATATGTATGGGAAGGA
GAGGCCAATGCAAGCTCATATACTATAAGAGAGGACACAGACCCAGAAAATCACATTCCTAGGGGAACTCGCCTTACACTGTATCTTAAGGTCTAGCCTT
TTTTTCTCAAGCAGCTTGTTTCCTCTTTCTTGAATAGATTTGAAACTCACCATGTTTTTTTATTTGTTCTCCCTACTTCAGCGTGATGACAAAGGCTTTG
CACATCCAGAACGGATCCAGAAGCTTGTGAAAAACTACTCACAGTTTGTTTCATTCCCAATATACACCTGGCAGGAGAAAGGATACACTAAAGAGGTCAG
TTTTCTCAGTTACTTTAATTTTCTGTTCTCATTAATACTCAAAGATCATAGCAACTAGTCTAATTTTGCACATTTATCTATTATTTCTTGTTCTGTTGAA
GGTTGAGGTTGATGAGGATCCAGCTGAGGCCAAAAAGGATGAACAAGACGATACCACTGAGGTATGAAGCATAACTTTGTTATCATTTCATGGTTCTTCA
AAATTTAATCCAGTAGCTCTTTTTATTATTCATTTGCTGTTTCTTGTGACAGAAGAAGAAGAAGAAAACAAAAACTGTTGTTGAGAAATACTGGGACTGG
GAACTTACTAATGAGACCCAACCAATATGGGTGGGTAAAGATTGGTATATTTGGATGTTGATTAATGCTAACATATAGGAAAAGGTTTGATAAATTCTCT
CGACATGTGCAGCTTCGGAACCCTAAAGAAGTTTCTACAGAAGATTACAATGAGTTTTACAAGAAAACCTTTAATGAATACTTGGAGCCTTTAGCGTCTT
CTCATTTCACAACTGAGGTAACAACAATTCTCATTCTGGATGTGATAATGATTATATTCTTTTCTACAATTAAAATACATGATTGGATATATGCTTCTAA
AATTGGATGATAGTTATCTAAAGGTCAAGGCCAATGAAAAGTGGGTAACTTAAACTTGTCAGGCAAGGAAAAGTACATGTGTTATGTCCCTGTCCTCTAA
CATGCTGTGCAATTTTTTATTGTTCTCTAAATGTTGAACTCTGAAGTCTTAACTGGGTTCTTTTCTCATTTGCCTCTTTTCATTTCTTGCTAAGCTGGTG
AAGGTTGCTCTTGCAGGGTGAGGTGGAGTTCAGGTCCATACTTTATGTGCCAGCCATTGCTTCCACAGGAAAGGATGACATAGTCAATCCCAAAACAAAA
AATATCAGGCTCTATGTAAAAAGGGTCTTCATTTCAGATGATTTTGATGGAGAACTGGTTAGAGAATGTCATCCTTCCCTTCCTTTGACTCCCACCTCCT
AAACAGATTTGTACTATATGGAAACTGTCATACTCATTCTTCATATTTTATGCTGGCTCACTTTTTTTATTTTTTGCTTGATTAGTTCCCACGATATCTA
AGCTTCGTGAAAGGTGTTGTGGACTCCAATGACCTCCCCCTCAATGTTTCTCGCGAGATTCTTCAAGAAAGTCGCATTGTATGAACAGTCAACATTTATT
TGTTTTTTCCAAAACCTTTGAGGTTGTGGAATTAATTTAATCTGAATGTGTCATTTTAATTTTCTTTTCTGGCATTCTTGAAGGTGCGGATTATGAGGAA
ACGCTTGGTTCGAAAGGCATTTGACATGATTTTGGGCATTTCCATGAGTGAGAATAGAGAAGTATGCTATTTCTTATGAAATTACTTGTTTCCTTTTACA
TCTTCAATGAAAGCTCATATCACAGGATGTCAAAATAATTCTGCACATTGCTTAAGTGTGAATTTAGATATCTATGGGTTTTTTTTGGGAAGCCTTTATG
TTTTGTCCTCCATTGAATTTTGTTCCACAAATTCTCTTGGTATTTCTGATGCCTTCCTTCTCTCTCTCTAATTCTCTGGATTGTACAGGTTTTTTTGGGA
AGCCTTCATGAAATCACCTGTTTCCTTTTCCATCATCAATGATATCTCTTGCTTGAGTGCTTTTCATTTTTTTAAATAAACCATCTTGCTTTTGTTGTAG
GATTATGAGAAGTTCTGGGATAACTTTGGCAAACACTTAAAATTGGGTTGCATTGAGGATCGTGAAAACCACAAGCGTATTGCACCACTGCTCCGATTTT
TTTCTTCCCAGAGTGAGCAGGAGATGATTAGCTTGGATGAGTACGTGGAAAACATGAAACCTGAGCAGAAGGATATCTATTACATAGCTTCTGACAGTGT
AACCAGCGCTAGGAACACGCCTTTCTTAGAGAGACTCCTTGAGAAGGATCTTGAAGTATGTATCTCACTTGAAAAAACAATTCCACAACATTTTAGTTAA
TGTTCTGTGATATATCATGAACAATCATATGAATTCTCTCTCGGTGTTATTTCTATAGGTGCTGTTCTTGGTTGATCCCATTGATGAAATTGCCATCCAG
AACCTGAAATCATACAAGGAGAAAAATTTTGTTGACATCACCAAGGAAGACTTGGATTTAGGTTAGTTTTTGAGATAAGGCGTGGTTGTTTGTTATGTTT
ATTCTTCTTTTGTAGGCTTTATTTCTTTTGGAATAAACATCTTGTATTGGAGTGACTATCTGAAGAAAATCTTGAAGATTTGATTGTTGTTTTAGGCTCA
ATTACCATAATCATACGGTTCTATGAAGGTTATGGCTAGTGGTTAGCTCTGATCTTAATTTTACTCAAGCTTTCTCAATTGTGATATCGACTGGAATAAC
TTTGTGGGGAAAGTTGAAGAGAACGATCCATTGGTGCTTATTGGTTTCAACTTGGATGTAGATTTAAGTTATTTGACCTTTTCAGGTGACAAGAACGAGG
AGAAAGAGAAGAACATGAAGCAGGAGTTTGGCCAAACTTGTGATTGGATTAAGAAGCGCTTGGGTGACAAAGTTGCCAGTGTACAAATATCAAATCGCTT
GAGCTCGTCACCCTGTGTCCTTGTGTCTGGGAAATTTGGTTGGTCCGCGAACATGGAGAGGTAAAGTGCTCCTGTGTTGCTTGTGCCGGTGATTTATATG
TCAAGCATCCCCACCCCTCTGCTGCGTGCTTGTTTAACCTATAAATCTTATTTTACCGTAGGCTAATGAAGTCACAAACAGTTGGTGATATGTCCAGCTT
GGAGTTCATGAGAGGCAGAAGGGTGTTTGAGATCAATCCTGAACATGAAATAATTAAGAACTTAACTGTACAAGGACATTCCCATCCATCTCTCTGTTTT
TCATTTGAGTCTTAG
>PtHsp90-7
ATGAGGAAGTGGACAGTCCCTTCCGTTTTGCTACTACTGTGCCTTCTTTCTCTCATTT
CAGATCAAGGTGCCTTGATTCTTCATCATTTTCGAATCGATCTCTCTCCGGATTGATCTATTCTCAGTTAGTTACCGATTTTGTGTTTTGATTTGTGGTT
TCACAGGTCAGAAGTTACACGCAAAAGCAGAGGATGATTCTGATTCGCTTGTAGATCCTCCAAAAGTAGAGGAGAAACTCGGTGCCGTTCCAAACGGACT
ATCAACGGATTCTGATGTCGTCAAGAGGTTTGCTCTCTCATTTCTGCCTCCCGTTTTTTGCATAAATAGCATATTTGCCACTCTCTTGCTCATGGATTTT
ACTCACCTTTCGGTTTAGAGAGTCGGAGTCTATTTCGAAGAGAACACTTCGCAACACTGCGGAGAAATTCGAGTTCCAAGCTGAGGTGTCTCGGCTTATG
GATATTATTATCAACTCTCTCTACAGTAACAAAGATATTTTCCTTAGAGAGTTGATTTCCAATGCATCTGATGTGAGTATTCATTATTAACTATTTACCT
GATTTAGAATTATTTTGATTGTTGTCGCGGCGGAGTGGATTTAAATAAAAAAACTCTTGTGAATTTCAGGCGCTTGATAAAATTAGATTCCTCTCTCTCA
CGGATAAAGAGGTTTTGGGCGAAGGCGACAATGCCAAGCTTGATATTCAGGTGAGTGATTAGTTGATTTTGTAGTATTTGGAGTTGTTGAGATGGTGATT
AATGCTATGGTTTGATTTATATGCTTACGTGTGGTAATGCAGATTAAGTTAGATAAAGAAAAGAAAATTCTATCAATTCGCGATAGAGGTATTGGCATGA
CAAAGGAGGATTTGATCAAGAATTTGGGTACCATAGCTAAGTCAGGAACTTCAGGTATCTGTTGAACAGAAGTCGAAAAAATGTACACATTTTCAGAGAT
ATGTTTAGAATATTTATGTAAATTGTTTATGTTCTTGGTGCAGCATTTGTGGAGAAAATGCAGACAAGTGGAGACCTAAATTTAATTGGACAGTTTGGAG
TTGGGTTTTACTCTGTATATCTTGTTGCTGACTATGTTGAAGTCATTAGCAAGCACAATGAAGACAAACAGTAAATGTTTTGGGATTAGTTTTTCAGCTT
CTCATTGAATTGGAGCTTTGCATATGGGAACTTGAAAGGTGGTCGTTTATGCATTGTTTGTGTATTTCAGGTATGTATGGGAATCAAAGGCCGACGGAGC
ATTTGCAATCTCTGAGGATACCTGGAATGAGCCTCTGGGACGTGGAACTGAGATTAGATTGCATCTCAGGGAAGAAGCTGGAGAGTACTTGGAGGAGAGT
AAATTGAAAGTGAGTGCCTTTAATATTTGATGAATAATGTTATGCTTTACTGTTTTGTGCTATTTTCTGCACTTGTTTATGGTGTCTGAAGAGAAGGCGA
ACCTATCAGAATTGTAAAGTTGAAATGGTTCTGGTAGTCATGGCATGAAATAAGGACATGGGAGAAACTTTTCGAGAATTTGGATAGTGATAGTTGTATT
TAACGTAGAAAATTAAGATGATAAGCTTGTATGATAGTTGCATAGCTGCCAAGTTAATTGCAAGGACTGGTGTTTTTTTGTTCTAAAATTTAGGATGGCA
ATGGGTTACATTATATTTTTGTTGTTAATAATTTTATATATTTGTTGCTAGGGAATTTTTGAATCATATCGATGTCCATTTTTGAGGAAATGTTTTTTGC
TGGCATTTCTTTGCAATTCATAGAGAAAAGTTCCAGCTTCTGATGGAATCTTTTAGTTGATCACTGGCTTTAACAAATCAACTAGAGTACTAGTAATCCA
GTACTGATAGAATCTCAATTTTTGTGAGGAGCTGGATTGCTTGTTGATAAATAGAACCTCTGTTTTTTTCCTGCTTCCAGGATTTGGTGAAGAAATATTC
TGAATTCATCAACTTCCCAATCTATTTGTGGGCAAGTAAAGAGGTTGACGTGGAGGTTCCTGCTGATGAAGACGAGTCTAGCGATGAAGATGAAACAAGT
ATGCATTGTCTTATAGCAGTGTATAATGCTTATTATTCTAGCACTTGAGTTTCATGATGTGCTATAATTTAATTTTGTGGTTTGCTTTTGTTTACCCTGC
TGTTATCAGCTGCTGAAAGCAGCTCTTCTGATGATGGAGATTCTGAGAAAAGTGAAGATGAGGACGCAGAGGATAAACCAAAAACCAAAAAAATTAAGGA
GACTACTTATGAGTGGGAACTTTTGAATGATGTTAAGGCTATATGGTTGAGAAATCCAAAGGAGGTGACAGAAGAAGAGTACACAAAATTCTACCACTCT
CTAGCAAAGGTAATTTGCCTTCATCACACTTGTGTATTGCTCCCCCCTTTTATATCCTGGATGGGCATCCTGTGGAAAACTATCAATCAGGTCTACATGG
ATTTGAGAGGAAGGAGTGCCACTGGATATGCTGAATAATTCCATATTTTGCCACATTGTGGTGGCTTGTCATTTAATAACCCGATAAATTTGTAAGTTGT
CTGTTTGTTTATGGTTTTTTCAATGGTACTTTTTTGTTGCTCAACAGGATCTTGGTGATGAGAAGCCACTGGCATGGAGTCACTTCACTGCTGAAGGCGA
TGTTGAATTCAAGGCTGTTTTGTTTGTTCCACCAAAGGCTCCTCATGATCTATATGAGAGTTATTACAACACTAATAAAGCCAACCTGAAGCTGTATGTT
AGACGAGTCTTCATCTCAGATGAATTTGATGAGCTTTTGCCAAAATATCTGAACTTTTTGATGGTAATGGACGAATGCTAAAGAATTCTTGTGCTTTGCT
TTATACAAAAAAAAAAAAGAACAAAGAAAATGAAAGCACTGTATATATTGATTCCAAATGGGTGATATTTTGAGCAGGGTCTCGTTGATTCTGATACTTT
ACCGCTCAATGTTTCACGAGAAATGCTTCAACAACACAGCAGCTTAAAAACAATCAAGAAGAAACTTATCAGAAAGGCACTTGATATGATCCGTAAAATT
GCTGATGAGGATCCTGATGAGGCAAATGACAAAGACAAGAAAGGTATTGCTGTCATTAACTTAGGTTCTTGCTAGTATTTGGCTTGTTTTTTTTTCTCCG
GTTAAAGATGTGTTACTGTGTCTGTCTATTGGCTGAATCATCATACTGACATGTCTTAGTTGTTATGGTGTGACCTTTTTATCCCCCAAATCTATCTGCG
GAATGTATTTAGTGTTGCTGATGACTGGTGTAATTATGGATGCAGATGTTGAGAATTCCAGTGATGATGAGAAGAAAGGTCAATATGCAAAATTTTGGAA
TGAGTTTGGCAAGTCTATCAAACTCGGCATTATTGAGGATTCAGTTAACAGAAATCGCTTGGCAAAACTTCTCAGATTTGAAACGTAATGTCCTATTCTA
TGAATTTTGTTATCAAAATCTTTGCTGAAGCAGTGTCAGGTGTAGTGATTCTTTTTTCATAACTTATGGTATTTGAACCTTCTCTTACAGCACCAAGTCG
GATGGTAAATTGACATCACTTGATCAGTACATATCAAGAATGAAATCTGGGCAAAAGGATATCTTCTACATAACTGGACCGAACAAGGAGCAAGTGGAAA
AATCTCCTTTCCTTGAGAGGCTGAAGAAGAAGGGTTATGAGGTATGATAGAGAAACATTTCACCTCCGGATAAGACATTAGATTTCACGTTATTTTCTCC
AGCATTTGTTCCTTTTGCATTGTTTTGTATTCTGGAAACTGGAATTGTTTTCTTTCTTTATTTACTGATTAATTATCGCCGGGTTTGGCATTTTGCCAGG
TTATTTACTTCACAGATCCAGTTGATGAATATTTGATGCAATATCTGATGGATTATGAAGACCAGAAATTCCAGAATGTTTCCAAGGAGGGTCTGAAACT
AGGGAAAGACTCAAAAGCTAAGGAGCTAAAGGAGTCATTCAAGGAGCTAACCAAGTGGTGGAAGGGTGCTCTTGCCAGTGAGAACGTTGATGATGTGAAA
ATTAGCAATCGTTTGGCTGACACACCTTGTATTGTTGTGACATCAAAATATGGATGGAGCGCAAATATGGAAAGGATAATGCAGGCCCAAACTTTGTCAG
ATGCAAACAAGCAAGCATATATGCGTGGCAAGAGGGTGCTCGAGATTAATCCAAGGCATCCAATCATCAAGGAACTCCGTGAGAGAGTTGTAAAGGACCC
CGAGGTAAATTTTTCAATTTTTGTTAGTTATCTTGTGTTCATGTGTTTCAGAAGCATGAATTTGGACATGTGGGTTTGCTTATTATATATTCTGGGTTTG
TCATCCTGCCAGATCCTGGTTTGATCTTTTCTGACTGTACACAACTTTTTAGATGGTTCTGGGGCCTGTGATTACTTTGAGCCAGTGCCTCTTAGGAATT
TTGCTTTCGGGTTTTTGGTCCATAATTAATCATCATCTTCACACTCAGCTACAGCTTTTCTGTTTGCCAGTGGTAGCATGTCCTGAATGATTTATGGAAG
TGATTGTTTCATGTCTTCAATTAAAAACATTTTCGGTCTTTGAGCAATATTTCTGCTCCTGTTATTGACGTCATGGTGCTTTCTCTCTCCAGGATGATAG
TGTTAAGCAAACCGCCCACCTCATGTACCAAACAGCGCTCATGGAGAGTGGCTTCATACTCAATGATCCCAAAGATTTTGCCTCTCGTATTTACAGCTCC
GTGAAATCTAGCCTAAGCATCAGTCCTGATGCTATCATCGAAGAGGAAGATGATGTAGAAGAAGTTGAAGTTGAAGCCGAAACAAAAGAAGCCACTTCCA
GCAGTGAAGCTGAACCCACTAGAGATGACGAGCTTACGGAACCCTCTGTTGTGAAGGATGAGTTGTAG

## Sheet: Sheet1
	Gene locus
	V3.0	V2.2	V1.1
PtHsp90-1a	Potri.004G073600	POPTR_0004s07190	eugene3.00040817
PtHsp90-1b	Potri.017G146600	POPTR_0017s01160	eugene3.00440247
PtHsp90-2	Potri.001G466000	POPTR_0001s47020	eugene3.00013054
PtHsp90-3	Potri.016G003400	POPTR_0016s00510	eugene3.01370014
PtHsp90-4a	Potri.001G286700	POPTR_0001s29350	grail3.0017034001
PtHsp90-4b	Potri.006G002800	POPTR_0006s00470	grail3.0024002401
PtHsp90-5a	Potri.008G112700	POPTR_0008s11190	eugene3.00081050
PtHsp90-5b	Potri.010G136800	POPTR_0010s14660	estExt_fgenesh4_pg.C_LG_X1234
PtHsp90-6	Potri.014G164900	POPTR_0014s16280	fgenesh4_pm.C_LG_XIV000477
PtHsp90-7	Potri.005G241100	POPTR_0005s26260	estExt_fgenesh4_pg.C_LG_V1547

## Sheet: Os-AA
>OsHsp90-1
MAAAGDVQMAEKETFAFQAEINQLLSLIINTFYSNKEIFLRELISNSSDALDKIRFESLTDKSKLDAQPELFIRLVPYKPSKTLSIIDSGVGMTKSDLVN
NLGTIARSGTKEFMEALQAGADVSMIGQFGVGFYSAYLVAEKVVVTTKHNDDEQYVWESQAGGSFTVTLDTAGERLGRGTKITLFLKDDQLEYLEERRLK
DLVKKHSEFISYPIYLWSEKTTEKEISDDEDDDIDDSKGKEKEGDIEEVKDKKKKKKVNEVSHEWVQINKQKPIWLRKPEEISREEYASFYKSLTNDWED
HLAVKHFSVEGQLEFKAILFVPRRAPFDLFDTRKKMNNIKLYVRRVFIMDNCEELIPEWLGFVKGVVDSDDLPLNISREMLQQNKILKVIRKNLVKKCIE
MFFEIADNKEDYAKFYEAFSKNLKLGIHEDSQNRGKLADLLRYHSTKSGNELTSLKDYVTRMKEGQKEVYYITGESRKAVENSPFLEKLKKKGYEVLFMV
DAIDEYAVGQLKEYDGKKLVSATKEGLKLDDDDDAKERKRSFEPLCKVIKDILGDRVEKVVVSDRIVDSPCCLVTGEYGWTANMERIMKAQALRDSSMGA
YMSSKKTMEINPENGIMEELRKRADADANDKSVRDLVLLLFETALLTSGFSLDDPNTFAARIHRMLKLGLNIDDDDAAAADDDADMPALDDAAAEESKME
EVD*
>OsHsp90-7
MRKWALSSALLLLLLLLTTLPDPAKKLQVNADDSTDELVDPPKVEEKIGGVPHGLSTDSEVVQREAESISRKTLRSSAEKFEFQAEVSRLMDIIINSLYS
NKDIFLRELISNASDALDKIRFLALTDKEVLGEGDTAKLEIQIKLDKEKKILSIRDRGIGMTKEDLIKNLGTIAKSGTSAFVEKMQTGGDLNLIGQFGVG
FYSVYLVADYVEVISKHNDDKQHVWESKADGSFAISEDTWNEPLGRGTEIRLHLRDEAKEYVEEDKLKDLVKKYSEFINFPIYLWATKEVDVEVPADEDE
SSESSEEEESSPESTEEEETEESEEKKPKTKTVKETTTEWELLNDVKAIWLRSPKEVTEEEYTKFYHSLAKDFGDDKPLSWSHFTAEGDVEFKALLFVPP
KAPHDLYESYYNSNKSNLKLYVRRVFISDEFDELLPKYLSFLKGLVDSDTLPLNVSREMLQQHSSLKTIKKKLIRKALDMIRKLAEEDPDEYSNKDKTDE
EKSAMEEKKGQYAKFWNEFGKSVKLGIIEDATNRNRLAKLLRFESTKSEGKLASLDEYISRMKPGQKDIFYITGSSKEQLEKSPFLERLTKKNYEVIYFT
DPVDEYLMQYLMDYEDKKFQNVSKEGLKLGKDSKLKDLKESFKELTDWWKKALDTESVDSVKISNRLSDTPCVVVTSKYGWSANMEKIMQSQTLSDASKQ
AYMRGKRVLEINPRHPIIKELRDKVAQDSESESLKQTAKLVYQTALMESGFNLPDPKDFASSIYRSVQKSLDLSPDAAVEEEEEVEEAEVEEKESSNIKE
EAEPSSYDKDEL*
>OsHsp90-5a
MAPSLSRSLGASSVAALRPCAGRVRAPGAGAARGSGSARCGRGVRWETAEEEKFEYQAEVSRLMDLIVHSLYSHKEVFLRELVSNASDALDKLRFLGVTD
SSLLADGGELEIRIKPDPDAGTITITDTGIGMTKDELKDCLGTIAQSGTSKFLKALKENKDLGADNGLIGQFGVGFYSAFLVAEKVVVSTKSPKSDKQYV
WEGVADSSSYVIKEETDPEKMLTRGTQITLVLRPDDKFEFADPGRIQGLVKNYSQFVSFPIYTWQEKSRTVEVEEDEEAKEGEEAKEGEQKKKKTITEKY
WDWELANETKPIWMRSPKEIEKTEYNEFYKKAFNEFLDPLAYTHFTTEGEVEFRSVLYIPGMAPLSNEEIMNPKTKNIRLYVKRVFISDDFDGELFPRYL
SFVKGVVDSNDLPLNVSREILQESRIVRIMRKRLVRKTFDMIEEISEKDDKEDYKKFWESFGKFIKLGCIEDTGNHKRLAPLLRFHTSKNEGDLISLDQY
VENMPENQKAIYYIATDSLQSAKTAPFLEKLVQKDIEVLYLIEPIDEVAIQNLQTYKEKKFVDISKEDLELGDEDEDNKESKQEYTLLCDWVKQQLGDKV
AKVQISKRLSLSPCVLVSGKFGWSANMERLMKAQTLGDTSSLEFMRGRRIFEINPDHPIVKDLNAACKNEPESTEAKRAVELLYETALISSGYTPDSPAE
LGGKIYEMMTIALGGRWGRSDTETEAATTGDASTETGSSEATVTEVIEPSEVRPESDPWRD*
>OsHsp90-2
MASETETFAFQAEINQLLSLIINTFYSNKEIFLRELISNSSDALDKIRFESLTDKSKLDAQPELFIHIVPDKASNTLSIIDSGIGMTKSDLVNNLGTIAR
SGTKEFMEALAAGADVSMIGQFGVGFYSAYLVAERVVVTTKHNDDEQYVWESQAGGSFTVTRDTSGEQLGRGTKITLYLKDDQLEYLEERRLKDLIKKHS
EFISYPISLWTEKTTEKEISDDEDEEEKKDAEEGKVEDVDEEKEEKEKKKKKIKEVSHEWSLVNKQKPIWMRKPEEITKEEYAAFYKSLTNDWEEHLAVK
HFSVEGQLEFKAVLFVPKRAPFDLFDTRKKLNNIKLYVRRVFIMDNCEELIPEWLSFVKGIVDSEDLPLNISREMLQQNKILKVIRKNLVKKCVELFFEI
AENKEDYNKFYEAFSKNLKLGIHEDSTNRNKIAELLRYHSTKSGDELTSLKDYVTRMKEGQNDIYYITGESKKAVENSPFLEKLKKKGYEVLYMVDAIDE
YAVGQLKEFEGKKLVSATKEGLKLDESEDEKKRKEELKEKFEGLCKVIKEVLGDKVEKVVVSDRVVDSPCCLVTGEYGWTANMERIMKAQALRDSSMAGY
MSSKKTMEINPENAIMEELRKRADADKNDKSVKDLVLLLFETALLTSGFSLDDPNTFGSRIHRMLKLGLSIDEDETAEADTDMPPLEDDAGESKMEEVD*
>OsHsp90-5b
MAPALSRSLGASSVAALRPTPSRGRGPTLRSAVAVQGRGAAAVAARGVRWEAGRRKGKGRMVGVRCEAAVTEKPAGEEEAAGEQFEYQAEVSRLLDLIVH
SLYSHKEVFLRELVSNASDALDKLRFLSVTDSSVLSDGGELEIRIKPDPEAGTITITDTGIGMTKDELKDCLGTIAQSGTSKFLKALKENKDLGADNGLI
GQFGVGFYSAFLVAEKVVVSTKSPKADKQYVWEAMADSSSYVIKEETDPEKMLTRGTQITLFLRDDDKYEFADPGRIQGLVKNYSQFVSFPIYTWQEKSR
TVEVEEEEPKEGEEATEGEKKKKKKTITEKYWDWELANETKPIWMRNPKEVEKTEYNEFYKKAFNEFLDPLAYTHFTTEGEVEFRSVLYIPGMAPLSNEE
IMNPKTKNIRLYVKRVFISDDFDGELFPRYLSFVKGVVDSNDLPLNVSREILQESRIVRIMRKRLVRKTFDMIQEIAEKEDKEDYKKFWESFGKFVKLGC
IEDTGNHKRLAPLLRFYSSKNETDLISLDQYVENMPENQKAIYYIATDSLQSAKTAPFLEKLVQKDIEVLYLIEPIDEVAIQNLQTYKEKKFVDISKEDL
ELGDEDEDKENESKQEYTLLCDWIKQQLGDKVAKVQISNRLSSSPCVLVSGKFGWSANMERLMKAQTLGDTSSLEFMRGRRIFEINPDHPIVKDLSAACK
NEPESTEAKRAVELLYETALISSGYTPDSPAELGGKIYEMMTIALGGRWGRPEESEAATSESNVEVESSEGSATEVVEPSEVRPESDPWKD*
>OsHsp90-3
MASETETFAFQAEINQLLSLIINTFYSNKEIFLRELISNSSDALDKIRFESLTDKSKLDAQPELFIHIVPDKASNTLSIIDSGVGMTKSDLVNNLGTIAR
SGTKEFMEALAAGADVSMIGQFGVGFYSAYLVAERVVVTTKHNDDEQYVWESQAGGSFTVTRDTSGEQLGRGTKITLYLKDDQLEYLEERRLKDLVKKHS
EFISYPISLWTEKTTEKEISDDEDEEEKKDAEEGKVEDVDEEKEEKEKKKKKIKEVSHEWNVMNKQKPIWLRKPEEITKEEYAAFYKSLTNDWEEHLAVK
HFSVEGQLEFKAILFVPKRAPFDLFDTRKKQNNIKLYVRRVFIMDNCEELIPEWLSFVKGIVDSEDLPLNISREMLQQNKILKVIRKNLVKKCVELFFEI
AENKEDYNKFYEAFSKNLKLGIHEDSTNRTKIAELLRYHSTKSGDELTSLKDYVTRMKEGQSEIYYITGESKKAVENSPFLEKLKKKGYEVLYMVDAIDE
YAVGQLKEFEGKKLVSATKEGLKLDESEDEKKRQEELKEKFEGLCKVIKEVLGDKVEKVVVSDRVVDSPCCLVTGEYGWTANMERIMKAQALRDSSMAGY
MSSKKTMEINPENSIMDELRKRADADKNDKSVKDLVMLLFETALLTSGFSLEDPNTFGTRIHRMLKLGLSIDEDESAEADADMPPLEDDAGESKMEEVD*
>OsHsp90-4
MASETETFAFQAEINQLLSLIINTFYSNKEIFLRELISNSSDALDKIRFESLTDKSKLDAQPELFIHIVPDKASNTLSIIDSGVGMTKSDLVNNLGTIAR
SGTKEFMEALAAGADVSMIGQFGVGFYSAYLVAERVVVTTKHNDDEQYVWESQAGGSFTVTRDTSGEQLGRGTKITLYLKDDQLEYLEERRLKDLVKKHS
EFISYPISLWTEKTTEKEISDDEDEEEKKDAEEGKVEDVDEEKEEKEKKKKKIKEVSHEWNVMNKQKPIWLRKPEEITKEEYAAFYKSLTNDWEEHLAVK
HFSVEGQLEFKAILFVPKRAPFDLFDTRKKQNNIKLYVRRVFIMDNCEELIPEWLSFVKGIVDSEDLPLNISREMLQQNKILKVIRKNLVKKCVELFFEI
AENKEDYNKFYEAFSKNLKLGIHEDSTNRTKIAELLRYHSTKSGDELTSLKDYVTRMKEGQSEIYYITGESKKAVENSPFLEKLKKKGYEVLYMVDAIDE
YAVGQLKEFEGKKLVSATKEGLKLDESEDEKKRQEELKEKFEGLCKVIKEVLGDKVEKVVVSDRVVDSPCCLVTGEYGWTANMERIMKAQALRDSSMAGY
MSSKKTMEINPENAIMDELRKRADADKNDKSVKDLVMLLFETALLTSGFSLEDPNTFGTRIHRMLKLGLSIDEDESAEADADMPPLEDDAGESKMEEVKY
TFRETRLHSCCRSSGGLAMEATKETQQQQQQRKPDAGDTVQLPMDTSPYVQYKKDDGLEDYKLRAYGARGHLPVSDVPHGGCGTDAPTIPGTAVPVATQR
RHQQGDTAAAAAGTGRVDTATDAINHHGVP*
>OsHsp90-6
MLGASRRSVCTAAAAAAAGSRRRAAAGVASAVSGDSSVSSSSAPPRSVINGEPGVPQLQKRLLSVLAAPKLTGTDNAASLKLREGSLVGRRYESSAAAVD
SSDTPPVEKHEYQAEVNRLMDLIVHSLYSNKEVFLRELVSNASDALDKLRYLSVTDPDLIKDGAGLDIRIQTDKENGIITITDTGIGMTRQELVDSLGTI
ASSGTAKFLKALKESQEAGVDSNLIGQFGVGFYSAFLVSDKVAVSTKSPKSDKQYVWEGEAESSSYTIREETDPEKLLPRGTRLTLYLKREDKGFAHPEK
IQKLVKNYSQFVSFPIYTWQEKGYTKEVEVDEPVEAKEGDDETKTEVKKKTKTVVEKYWDWELTNETQPIWLRNPREVSTEEYNEFYKKTFNEYMDPLAS
SHFTTEGEVEFRSILYVPATKKEDITDRKTKNIRLYVKRVFISDDFDGELFPRYLSFVRGVVDSNDLPLNVSREILQESRIVRIMRKRLVRKAFDMILGI
SCSENRDDYERFWENYGKFLKLGCMEDKENHKRIAPLLRFFSSQSNEELISLDEYVENMKPEQKDIYYIAADSLSSAKHAPFLEKLNEKEYEVLFLVDPM
DEVSVTNLNSYKDKRFVDISKEDLDLGDKNEEKEKEIKQEYSQTCDWIKKRLGEKVARVDISNRLSSSPCVLVAAKFGWSANMERLMRAQSMGDMSSLDF
MRSRKVFEINPEHEIIKGLNAACRANPDDPEALKAVDILFETSMISSGFTPDNPAELSGKIYEMMSTAMASKWASHAQPAEMNLQRDSPVSSEPIEAEVI
EPELVDDSQKK*

## Sheet: Os-CDS
>OsHsp90-1
ATGGCGGCGGCGGGGGACGTGCAGATGGCGGAGAAGGAGACGTTCGCGTTCCAGGCAGAGATCAACCAGCTGCTCTCCCTCATCATCAACACCTTCTACT
CCAACAAGGAGATCTTCCTCCGCGAGCTCATCTCCAACTCTTCTGATGCGCTTGACAAGATCCGCTTCGAGAGCCTCACCGACAAGAGCAAGCTGGACGC
CCAGCCGGAGCTCTTCATCCGCCTCGTCCCCTACAAGCCCTCCAAGACTCTCTCCATCATCGACAGCGGCGTCGGCATGACCAAGTCCGACCTCGTGAAC
AATTTGGGCACCATCGCGCGCTCCGGCACCAAGGAGTTCATGGAGGCGCTGCAGGCGGGCGCCGACGTGAGCATGATCGGGCAGTTCGGCGTCGGCTTCT
ACTCCGCCTACCTCGTCGCCGAGAAGGTGGTGGTCACCACCAAGCACAACGACGACGAGCAGTACGTGTGGGAGTCGCAGGCCGGCGGCTCCTTCACCGT
CACCCTCGACACCGCCGGCGAGCGCCTCGGCCGCGGCACCAAGATCACCCTCTTCCTCAAGGACGACCAGCTCGAGTACCTGGAGGAGCGCCGCCTCAAG
GACCTCGTCAAGAAGCACTCCGAGTTCATCAGCTACCCCATCTACCTCTGGTCCGAGAAGACCACCGAGAAGGAGATCAGCGACGACGAGGACGACGACA
TTGACGACTCCAAAGGCAAGGAGAAGGAAGGCGACATCGAGGAGGTCAAAGATAAGAAGAAGAAGAAGAAGGTGAACGAGGTGAGCCATGAATGGGTGCA
GATCAACAAGCAGAAGCCCATCTGGCTGCGGAAGCCGGAGGAGATCAGCCGGGAGGAGTACGCGTCCTTCTACAAGAGCCTCACCAACGACTGGGAGGAC
CACCTCGCCGTGAAGCACTTCTCCGTGGAGGGGCAGCTGGAGTTCAAGGCCATCCTCTTCGTGCCCCGCCGCGCGCCCTTCGACCTGTTCGACACCCGCA
AGAAGATGAACAACATCAAGCTCTACGTGCGCCGCGTCTTCATCATGGACAACTGCGAGGAGCTCATCCCGGAGTGGCTCGGCTTCGTCAAGGGCGTCGT
CGACTCCGACGACCTCCCGCTCAACATCTCCCGCGAGATGCTGCAGCAGAACAAGATCCTCAAGGTCATCCGCAAGAACCTCGTCAAGAAATGCATCGAG
ATGTTCTTCGAGATCGCCGACAACAAGGAGGATTACGCCAAGTTCTACGAGGCCTTCTCCAAGAACCTCAAGCTGGGGATCCACGAGGACTCGCAGAACC
GCGGCAAGCTCGCCGACCTGCTCCGGTACCACTCCACCAAGTCCGGCAACGAGCTCACCAGCCTCAAGGACTATGTGACCCGGATGAAGGAAGGGCAGAA
GGAGGTCTACTACATCACCGGCGAGAGCCGCAAGGCCGTGGAGAACTCGCCGTTCCTGGAGAAGCTGAAGAAGAAGGGGTACGAGGTGCTGTTCATGGTG
GACGCCATCGACGAGTACGCCGTCGGGCAGCTCAAGGAGTACGACGGCAAGAAGCTGGTGTCCGCCACCAAGGAAGGGCTCAAGCTGGACGACGACGACG
ACGCCAAGGAGAGGAAGAGGTCGTTCGAGCCGCTCTGCAAGGTGATCAAGGACATTCTGGGCGATCGCGTGGAGAAGGTGGTGGTCTCGGACCGGATCGT
GGACTCGCCGTGCTGCCTGGTCACCGGCGAGTACGGCTGGACGGCGAACATGGAGCGGATCATGAAGGCGCAGGCGCTGCGGGACAGCAGCATGGGCGCG
TACATGTCGAGCAAGAAGACGATGGAGATCAACCCGGAGAACGGGATCATGGAGGAGCTCCGGAAGCGCGCCGACGCTGACGCCAACGACAAGTCCGTCA
GGGACCTCGTCCTCCTCCTCTTCGAGACGGCGCTGCTCACCTCCGGCTTCAGCCTCGACGACCCAAACACCTTCGCCGCCAGGATCCACCGCATGCTCAA
GCTCGGCCTCAACATCGACGACGACGACGCCGCCGCGGCCGACGACGACGCTGACATGCCCGCGCTCGATGACGCCGCCGCCGAGGAGAGCAAGATGGAG
GAGGTGGACTGA
>OsHsp90-2
ATGGCCTCGGAGACGGAGACGTTCGCCTTCCAGGCGGAGATCAACCAGCTGCTGTCGCTCATCATCAACACGTTCTACTCCAACAAGGAGATCTTCCTCC
GCGAGCTCATCTCCAACTCCTCCGATGCGTTGGACAAGATCAGGTTCGAGAGCTTGACGGACAAGAGCAAGCTGGATGCTCAGCCAGAGCTGTTCATCCA
TATTGTTCCTGACAAGGCCTCCAACACACTGTCGATCATTGACAGTGGTATTGGTATGACCAAGTCAGATCTTGTGAACAACCTGGGTACCATTGCCAGG
TCAGGGACTAAGGAGTTTATGGAGGCACTGGCTGCTGGTGCTGATGTGTCCATGATTGGTCAGTTCGGTGTTGGATTCTACTCTGCCTACCTTGTTGCCG
AGAGAGTAGTTGTGACCACCAAGCACAACGATGACGAGCAGTATGTGTGGGAGTCTCAGGCTGGTGGGTCCTTCACTGTCACACGTGACACATCTGGGGA
GCAGCTTGGGAGGGGTACTAAGATCACCCTCTACCTCAAGGATGATCAGTTGGAATACCTTGAAGAGCGCCGCCTCAAGGACCTGATCAAGAAGCACTCT
GAGTTTATCAGCTACCCTATCTCTCTATGGACTGAGAAGACCACTGAGAAGGAAATTTCTGATGATGAAGATGAGGAAGAGAAGAAGGATGCTGAGGAGG
GCAAGGTTGAGGATGTTGATGAAGAGAAGGAAGAAAAGGAGAAGAAAAAGAAGAAGATCAAGGAGGTTTCTCATGAGTGGTCCCTGGTCAACAAACAGAA
GCCTATCTGGATGAGGAAGCCTGAGGAGATCACTAAGGAGGAGTATGCTGCTTTCTACAAGTCCCTGACAAACGACTGGGAGGAGCATCTTGCTGTCAAG
CACTTCTCTGTGGAGGGTCAGCTGGAATTCAAAGCTGTTCTCTTTGTTCCCAAGAGGGCACCATTCGACCTCTTTGATACGAGGAAGAAGCTCAACAACA
TCAAGCTCTACGTCCGCCGAGTCTTCATCATGGACAACTGTGAGGAGCTGATCCCTGAGTGGCTGAGCTTTGTCAAGGGCATTGTTGACTCCGAGGATCT
TCCCCTCAACATCTCCCGTGAGATGCTGCAGCAGAACAAGATTCTCAAGGTCATCAGGAAGAACCTTGTCAAGAAGTGCGTTGAGCTCTTCTTCGAGATT
GCTGAGAACAAGGAAGACTACAACAAGTTCTATGAAGCCTTCTCCAAGAACCTCAAGCTCGGTATCCACGAGGACTCCACCAACAGAAACAAGATTGCCG
AGCTCCTGAGGTACCACTCCACCAAGAGCGGCGATGAGCTGACCAGCCTCAAGGATTACGTGACGAGGATGAAGGAAGGCCAGAACGACATATACTACAT
CACCGGCGAGAGCAAGAAGGCCGTGGAGAACTCCCCCTTCTTGGAGAAGCTGAAGAAGAAGGGTTACGAGGTCCTCTACATGGTTGATGCCATCGACGAG
TATGCTGTTGGCCAGCTCAAGGAGTTTGAGGGCAAGAAGCTCGTCTCTGCCACCAAGGAGGGACTCAAGCTTGATGAGAGCGAGGACGAGAAGAAGCGGA
AGGAGGAGCTCAAGGAGAAATTCGAGGGTCTCTGCAAGGTCATCAAGGAGGTGCTCGGAGACAAGGTCGAGAAGGTGGTGGTCTCGGACCGTGTGGTGGA
CTCCCCGTGCTGCCTCGTCACCGGCGAGTATGGCTGGACGGCCAACATGGAGAGGATCATGAAGGCCCAGGCGCTGAGGGACTCGAGCATGGCCGGGTAC
ATGTCGAGCAAGAAGACGATGGAGATCAACCCGGAGAACGCCATCATGGAGGAGCTCCGCAAGCGCGCCGACGCCGACAAGAACGACAAGTCCGTCAAGG
ACCTCGTCTTGCTCCTCTTCGAGACGGCCCTCCTCACCTCCGGCTTCAGCCTCGACGACCCCAACACCTTCGGCAGCAGGATCCACCGCATGCTCAAGCT
CGGCCTGAGCATCGACGAGGACGAGACGGCGGAGGCCGACACCGACATGCCGCCGCTCGAGGACGACGCCGGCGAGAGCAAGATGGAGGAGGTCGACTAA
>OsHsp90-3
ATGGCGTCGGAGACCGAGACGTTCGCCTTCCAGGCCGAGATCAACCAGCTGCTGTCCCTCATCATCAACACCTTCTACTCCAACAAGGAGATCTTCCTCC
GCGAGCTCATCTCCAACTCCTCCGATGCATTGGATAAGATTAGGTTCGAGAGCCTCACGGACAAGAGCAAGCTCGATGCGCAGCCGGAGCTGTTCATCCA
CATTGTCCCCGACAAGGCTAGCAACACCCTGTCGATCATCGACAGTGGTGTCGGCATGACCAAGTCGGACCTCGTCAACAACCTCGGTACCATCGCCAGG
TCGGGGACCAAGGAGTTCATGGAGGCGCTCGCTGCTGGTGCTGATGTGTCCATGATTGGGCAGTTTGGTGTCGGGTTCTACTCCGCCTACCTTGTTGCTG
AGAGGGTTGTTGTGACCACCAAGCACAACGACGACGAGCAGTATGTGTGGGAGTCACAGGCCGGTGGGTCCTTCACTGTTACACGTGATACCTCTGGTGA
GCAGCTTGGACGGGGTACTAAGATCACCCTCTACCTCAAGGATGATCAGCTGGAATACCTTGAGGAACGTCGCCTCAAGGATCTGGTGAAGAAGCATTCT
GAGTTCATCAGCTACCCTATCTCCTTATGGACTGAGAAGACAACCGAGAAGGAGATTTCTGATGATGAAGACGAGGAAGAGAAGAAGGATGCTGAGGAGG
GAAAGGTTGAGGATGTTGATGAGGAGAAGGAAGAGAAAGAGAAGAAAAAGAAGAAGATCAAGGAAGTCTCTCATGAGTGGAACGTGATGAACAAGCAGAA
ACCTATTTGGTTGAGGAAGCCAGAGGAGATCACCAAGGAAGAGTATGCTGCTTTCTACAAGAGCTTGACAAACGACTGGGAGGAACATCTGGCTGTCAAG
CACTTCTCTGTGGAGGGTCAGCTTGAATTCAAGGCCATCCTGTTTGTACCAAAGAGAGCGCCATTTGACCTCTTTGACACCAGGAAGAAGCAAAACAACA
TCAAGCTGTACGTACGCCGGGTGTTTATCATGGACAACTGTGAGGAGTTGATCCCAGAGTGGCTCAGCTTTGTCAAGGGCATTGTTGATTCTGAAGACCT
TCCCCTCAACATCTCACGTGAGATGCTCCAGCAGAACAAGATCCTGAAGGTGATCCGCAAGAACCTTGTGAAGAAGTGCGTGGAGCTCTTCTTTGAGATC
GCTGAGAACAAGGAAGACTACAACAAGTTCTACGAGGCCTTCTCCAAGAATCTCAAGCTTGGCATCCATGAGGACTCCACCAACAGGACCAAGATTGCTG
AGCTCCTGAGGTATCACTCCACCAAGAGTGGTGATGAGTTGACCAGCCTCAAGGACTACGTAACCCGGATGAAGGAGGGCCAGAGTGAGATCTATTACAT
CACTGGTGAGAGCAAGAAGGCTGTTGAGAACTCCCCCTTCCTTGAGAAGCTGAAGAAGAAGGGATATGAGGTCCTGTACATGGTTGATGCCATTGATGAG
TACGCTGTTGGTCAGCTTAAGGAGTTTGAGGGCAAGAAGCTCGTCTCTGCCACCAAGGAAGGTCTGAAGCTTGATGAGAGTGAGGACGAGAAGAAGCGGC
AGGAGGAACTCAAGGAGAAGTTCGAGGGTCTGTGCAAGGTGATCAAGGAGGTGCTCGGTGACAAGGTGGAGAAGGTTGTTGTCTCTGACCGTGTGGTGGA
CTCTCCCTGCTGTCTAGTCACTGGGGAGTATGGCTGGACTGCTAACATGGAGAGGATCATGAAGGCCCAGGCTCTGAGGGACTCCAGCATGGCCGGCTAC
ATGTCGAGCAAGAAGACCATGGAGATCAACCCGGAGAATTCCATCATGGACGAGCTCCGCAAGCGTGCCGATGCTGACAAGAACGACAAGTCTGTGAAGG
ACCTGGTGATGCTGCTCTTCGAGACTGCCCTCCTGACCTCCGGCTTCAGCCTTGAGGACCCCAACACCTTCGGCACCAGGATCCACCGGATGCTCAAGCT
CGGCCTGAGCATCGACGAGGACGAGTCTGCTGAGGCTGACGCCGACATGCCGCCGCTGGAGGACGACGCCGGCGAGAGCAAGATGGAGGAGGTCGACTAA
>OsHsp90-4
ATGGCGTCGGAGACCGAGACGTTCGCCTTCCAGGCCGAGATCAACCAGCTGCTGTCCCTCATCATCAACACCTTCTACTCCAACAAGGAGATCTTCCTCC
GCGAGCTCATCTCCAACTCCTCCGATGCATTGGATAAGATTAGGTTCGAGAGCCTCACGGACAAGAGCAAGCTCGATGCGCAGCCGGAGCTGTTCATCCA
CATTGTCCCCGACAAGGCTAGCAACACCCTGTCGATCATCGACAGTGGTGTCGGCATGACCAAGTCGGACCTCGTCAACAACCTCGGTACCATCGCCAGG
TCGGGGACCAAGGAGTTCATGGAGGCGCTCGCTGCTGGTGCTGATGTGTCCATGATTGGGCAGTTTGGTGTCGGGTTCTACTCCGCCTACCTTGTTGCTG
AGAGGGTTGTTGTGACCACCAAGCACAACGACGACGAGCAGTATGTGTGGGAGTCACAGGCCGGTGGGTCCTTCACTGTTACACGTGATACCTCTGGTGA
GCAGCTTGGACGGGGTACTAAGATCACCCTCTACCTCAAGGATGATCAGCTGGAATACCTTGAGGAGCGTCGCCTCAAGGATCTGGTGAAGAAGCATTCT
GAGTTCATCAGCTACCCTATCTCCCTATGGACTGAGAAGACAACTGAGAAGGAGATTTCTGATGATGAAGACGAGGAAGAGAAGAAGGATGCTGAGGAGG
GAAAGGTTGAGGATGTTGATGAGGAGAAGGAAGAGAAAGAGAAGAAAAAGAAGAAGATCAAGGAAGTCTCTCACGAGTGGAACGTGATGAACAAGCAGAA
ACCCATTTGGTTGAGGAAGCCAGAGGAGATCACCAAGGAAGAGTACGCTGCTTTCTACAAGAGCTTGACAAACGACTGGGAGGAACATCTGGCTGTCAAG
CACTTCTCTGTGGAGGGTCAGCTTGAATTCAAGGCCATCCTGTTTGTACCAAAGAGAGCGCCATTTGACCTCTTTGACACCAGGAAGAAGCAAAACAACA
TCAAGCTGTACGTACGCCGGGTGTTTATCATGGACAACTGTGAGGAGTTGATCCCAGAGTGGCTCAGCTTTGTCAAGGGCATTGTTGATTCTGAAGACCT
TCCCCTCAACATCTCACGTGAGATGCTCCAGCAGAACAAGATCCTGAAGGTGATCCGCAAGAACCTTGTGAAGAAGTGCGTGGAGCTCTTCTTTGAGATC
GCTGAGAACAAGGAAGACTACAACAAGTTCTACGAGGCTTTCTCCAAGAATCTCAAGCTTGGCATCCATGAGGATTCCACCAACAGGACCAAGATTGCTG
AGCTCCTGAGGTATCACTCCACCAAGAGTGGTGATGAGTTGACCAGCCTCAAGGACTACGTAACCCGGATGAAGGAGGGCCAGAGTGAGATCTATTACAT
CACTGGTGAGAGCAAGAAGGCTGTTGAGAACTCCCCCTTCCTCGAGAAGCTGAAGAAGAAGGGTTATGAGGTCCTGTACATGGTTGATGCCATTGATGAG
TACGCTGTTGGTCAGCTTAAGGAGTTTGAAGGCAAGAAGCTCGTCTCTGCCACCAAGGAAGGTCTGAAGCTTGATGAGAGTGAGGACGAGAAGAAGCGGC
AGGAGGAACTCAAGGAGAAGTTCGAGGGTCTGTGCAAGGTGATCAAGGAGGTGCTCGGTGACAAGGTGGAGAAGGTTGTTGTCTCTGACCGTGTGGTGGA
CTCTCCCTGCTGTCTAGTCACTGGGGAGTATGGCTGGACTGCTAACATGGAGAGGATCATGAAGGCCCAGGCTCTGAGGGACTCCAGCATGGCCGGCTAC
ATGTCTAGCAAGAAGACCATGGAGATCAACCCGGAGAATGCCATCATGGACGAGCTCCGCAAGCGTGCCGATGCGGACAAGAATGACAAGTCCGTGAAGG
ACCTGGTGATGCTGCTCTTCGAGACTGCCCTGCTGACCTCCGGTTTCAGCTTGGAGGACCCCAACACCTTCGGCACCAGGATCCACCGCATGCTCAAGCT
CGGCCTGAGCATCGACGAGGACGAGTCCGCCGAGGCTGACGCCGACATGCCGCCGCTGGAGGACGACGCCGGCGAGAGCAAGATGGAGGAGGTCAAGTAC
ACATTCAGAGAAACAAGGCTGCACTCTTGCTGCAGATCAAGCGGAGGACTTGCAATGGAGGCAACCAAGGAGACCCAGCAGCAGCAGCAGCAGAGGAAGC
CGGACGCCGGCGACACGGTGCAGCTGCCGATGGACACCAGCCCGTACGTGCAGTACAAGAAGGACGACGGCCTGGAGGACTACAAGCTGCGCGCCTACGG
CGCCCGCGGCCACCTCCCCGTCTCCGACGTCCCCCACGGCGGCTGCGGCACCGACGCCCCCACCATCCCCGGCACCGCCGTCCCCGTCGCCACACAGCGC
CGCCACCAACAAGGCGACACCGCCGCTGCCGCCGCCGGCACCGGCCGCGTTGACACCGCCACCGACGCCATCAATCACCATGGCGTGCCATAG
>OsHsp90-5a
ATGGCGCCTTCGCTGAGCAGGAGCCTGGGGGCGTCGTCGGTGGCGGCGCTGCGGCCGTGCGCGGGGAGGGTTAGGGCGCCGGGGGCGGGCGCGGCGCGGG
GGAGCGGGTCGGCGAGGTGCGGGAGAGGGGTGAGGTGGGAGACGGCGGAGGAGGAGAAGTTCGAGTACCAGGCGGAGGTTAGCCGCCTAATGGATTTGAT
TGTCCATAGCCTTTACAGCCACAAGGAAGTATTTCTTCGGGAGCTTGTGAGTAATGCGAGTGACGCATTGGATAAGCTGAGGTTTCTTGGTGTGACTGAT
TCTTCTCTCCTTGCTGATGGCGGCGAGTTGGAGATAAGGATTAAACCAGACCCTGATGCAGGAACCATAACTATTACTGATACTGGCATTGGAATGACCA
AAGATGAACTTAAGGATTGCCTTGGTACTATTGCTCAGAGTGGCACCTCAAAATTTTTGAAGGCTCTAAAGGAGAATAAAGACCTTGGAGCCGATAATGG
TCTGATTGGCCAGTTTGGGGTTGGGTTTTACTCAGCTTTTCTTGTAGCGGAAAAGGTTGTGGTCTCCACTAAGAGCCCCAAATCAGATAAGCAATATGTA
TGGGAAGGTGTAGCTGACAGTAGCTCTTATGTCATCAAGGAAGAGACTGATCCTGAAAAAATGCTTACACGTGGCACTCAGATTACTCTCGTTTTAAGGC
CTGATGATAAGTTTGAGTTTGCTGATCCTGGAAGGATTCAAGGCCTAGTTAAGAACTACTCTCAGTTTGTGTCTTTCCCCATATACACATGGCAGGAAAA
ATCCAGAACTGTCGAGGTTGAAGAGGATGAAGAGGCAAAAGAAGGTGAAGAGGCGAAAGAGGGTGAACAAAAGAAAAAGAAGACAATTACTGAGAAATAC
TGGGATTGGGAGCTAGCCAATGAAACAAAGCCTATATGGATGAGAAGTCCAAAGGAAATTGAGAAAACAGAATACAATGAATTTTATAAGAAGGCATTCA
ATGAGTTCTTAGATCCTCTGGCCTACACTCACTTCACAACAGAGGGTGAGGTGGAATTTAGGAGTGTCCTTTACATTCCAGGAATGGCTCCGCTTAGTAA
TGAGGAGATAATGAATCCAAAAACTAAGAATATCCGGTTATATGTCAAAAGAGTATTTATCTCTGATGACTTCGATGGTGAACTGTTCCCCAGATACTTG
AGCTTTGTAAAAGGTGTAGTTGATTCAAATGACCTTCCCCTCAATGTTTCTCGTGAGATTCTTCAGGAGAGTCGAATAGTAAGAATTATGCGAAAGAGAC
TTGTTAGGAAGACATTTGATATGATTGAGGAGATTTCTGAAAAGGATGACAAGGAGGATTACAAGAAGTTCTGGGAGAGCTTTGGCAAGTTCATCAAACT
TGGTTGCATTGAGGACACCGGAAATCACAAGCGTCTTGCACCTCTGCTGCGTTTCCACACTTCTAAAAATGAGGGAGATTTGATAAGTCTTGATCAATAT
GTAGAAAACATGCCAGAGAACCAAAAAGCAATCTATTACATTGCTACAGATAGTCTCCAGAGTGCAAAGACTGCTCCTTTCCTAGAAAAGTTGGTTCAGA
AAGACATTGAAGTTCTCTACCTCATTGAGCCAATAGATGAGGTTGCCATTCAGAATTTGCAGACCTATAAAGAGAAGAAGTTTGTTGATATCAGCAAAGA
GGACCTGGAGTTGGGTGATGAAGATGAGGACAATAAGGAAAGCAAACAGGAATACACTCTTCTGTGTGACTGGGTAAAACAGCAGCTTGGTGACAAGGTA
GCAAAGGTTCAAATATCAAAGCGCCTCAGTTTGTCACCATGTGTTCTTGTATCTGGCAAGTTTGGTTGGTCTGCCAACATGGAAAGACTCATGAAAGCAC
AAACACTTGGGGACACATCAAGCTTGGAGTTCATGAGGGGTAGAAGGATTTTCGAAATTAACCCTGACCACCCTATTGTCAAGGACTTGAATGCTGCCTG
CAAAAATGAGCCTGAAAGTACAGAAGCTAAGAGGGCTGTTGAGCTGTTGTATGAGACTGCTCTGATCTCCAGTGGATATACTCCTGACAGTCCTGCGGAG
TTGGGTGGTAAGATCTATGAGATGATGACAATTGCCCTTGGCGGGAGATGGGGGAGGTCAGACACCGAGACTGAAGCAGCAACCACTGGTGATGCCAGCA
CAGAGACAGGCTCATCTGAAGCCACGGTGACGGAGGTGATTGAGCCTTCTGAAGTGAGGCCTGAGAGTGACCCATGGAGGGATTAA
>OsHsp90-5b
ATGGCGCCGGCGCTGAGCAGGAGCCTGGGGGCGTCGTCCGTTGCGGCGCTGAGGCCGACCCCGTCGCGGGGCCGGGGTCCCACGCTGCGGAGCGCG
GTCGCGGTGCAGGGGAGGGGAGCGGCGGCGGTGGCCGCGAGAGGGGTGAGGTGGGAGGCCGGGAGGAGGAAGGGGAAGGGGAGGATGGTCGGGGTCAGGT
GCGAGGCCGCCGTCACCGAGAAGCCCGCCGGGGAGGAGGAGGCGGCCGGCGAGCAGTTCGAGTACCAGGCTGAGGTCAGCCGATTGCTGGATTTGATTGT
CCACAGCCTGTATAGCCACAAGGAGGTTTTTCTCCGTGAACTCGTAAGTAATGCAAGTGACGCGCTGGATAAGCTGAGATTTCTCAGTGTAACTGATTCC
TCTGTATTGTCCGATGGCGGTGAGTTGGAAATTAGGATCAAACCCGACCCAGAGGCTGGCACAATTACTATCACTGATACTGGCATTGGGATGACCAAAG
ATGAACTCAAAGATTGCCTTGGAACCATCGCCCAAAGTGGCACCTCCAAATTTTTGAAGGCTCTTAAGGAGAACAAAGATCTTGGTGCAGATAATGGACT
TATTGGTCAATTTGGTGTGGGATTTTATTCGGCTTTTCTTGTTGCAGAGAAGGTTGTGGTTTCCACTAAGAGTCCAAAGGCAGACAAACAGTATGTATGG
GAAGCTATGGCTGACAGCAGCTCATATGTTATTAAGGAAGAAACCGATCCTGAGAAAATGTTGACACGCGGAACACAGATTACTCTGTTTTTAAGAGATG
ATGATAAGTACGAGTTTGCTGACCCTGGACGTATTCAAGGTTTAGTTAAGAACTATTCCCAGTTTGTTTCATTCCCCATATATACATGGCAGGAGAAATC
AAGAACAGTTGAGGTTGAAGAAGAAGAACCGAAAGAAGGTGAAGAGGCAACAGAGGGTGAAAAGAAGAAGAAAAAGAAAACAATCACTGAGAAGTACTGG
GATTGGGAATTGGCTAATGAAACAAAGCCCATATGGATGAGAAATCCAAAGGAAGTTGAGAAAACTGAGTACAATGAATTCTACAAGAAGGCATTCAATG
AGTTTTTGGATCCTCTTGCTTACACCCACTTTACAACAGAGGGTGAGGTGGAATTCAGGAGCGTCCTCTACATTCCAGGAATGGCACCTCTTAGCAATGA
GGAGATAATGAACCCTAAGACCAAGAATATCCGGCTGTATGTTAAGAGAGTCTTCATATCAGATGACTTCGATGGCGAGTTGTTCCCTAGATACTTAAGC
TTTGTAAAGGGTGTAGTGGACTCAAATGATCTTCCTCTCAATGTTTCCCGTGAGATTCTTCAAGAAAGTCGTATTGTCAGGATCATGCGCAAAAGACTTG
TCAGGAAGACATTTGATATGATTCAGGAGATTGCTGAGAAAGAGGACAAGGAGGACTACAAAAAATTTTGGGAGAGTTTTGGCAAATTTGTTAAACTTGG
CTGCATTGAGGACACAGGAAATCACAAACGCCTTGCTCCTCTGTTGCGGTTTTACTCTTCCAAAAATGAGACAGATTTGATAAGTCTTGATCAGTATGTA
GAGAACATGCCAGAAAACCAAAAGGCAATCTACTACATTGCTACAGACAGTCTTCAGAGTGCAAAGACTGCTCCTTTCTTGGAAAAGTTGGTTCAAAAAG
ACATTGAAGTTCTCTACCTTATCGAGCCGATTGATGAGGTTGCCATTCAGAATTTACAGACATACAAAGAGAAAAAATTTGTTGATATCAGCAAAGAAGA
CCTGGAATTGGGTGATGAAGATGAGGACAAGGAAAATGAGAGCAAGCAGGAATACACTCTTCTATGTGACTGGATAAAGCAACAGCTTGGTGACAAAGTT
GCCAAGGTTCAGATATCAAACCGGCTTAGCTCTTCGCCATGTGTTCTTGTATCTGGCAAATTTGGTTGGTCAGCAAACATGGAAAGGCTTATGAAGGCAC
AAACACTTGGTGATACTTCAAGCTTAGAGTTCATGAGAGGAAGAAGAATTTTTGAAATCAACCCCGACCACCCAATTGTCAAGGACTTGAGTGCTGCTTG
CAAAAACGAGCCTGAAAGTACCGAAGCCAAGAGGGCCGTTGAGCTGTTGTACGAGACTGCGCTGATCTCCAGTGGATATACTCCTGACAGCCCAGCTGAG
TTGGGTGGCAAGATCTACGAGATGATGACCATCGCTCTTGGCGGGAGATGGGGAAGACCGGAGGAGTCTGAAGCCGCCACCAGCGAATCCAACGTTGAGG
TAGAGTCTTCTGAAGGTTCCGCGACGGAAGTTGTTGAGCCCTCTGAAGTGAGGCCCGAGAGTGATCCATGGAAGGATTAA
>OsHsp90-6
ATGCTCGGGGCCTCGAGGCGTTCCGTCTGCACCGCCGCGGCGGCGGCGGCGGCCGGGTCACGCCGCCGCGCCGCCGCCGGCGTCGCCTCCGCCGTTTCCG
GGGATTCCTCCGTCTCGTCTTCCTCGGCGCCCCCACGCTCGGTGATTAATGGGGAGCCTGGTGTCCCTCAGCTTCAGAAGAGGTTGCTCTCTGTGCTTGC
TGCGCCCAAGCTTACCGGGACCGACAATGCTGCCTCCCTCAAGCTGAGGGAGGGTTCCCTTGTTGGCAGGCGATATGAATCGAGTGCTGCAGCAGTTGAT
TCTTCTGATACGCCACCTGTGGAGAAGCATGAGTACCAGGCAGAGGTCAATAGGCTCATGGACTTGATTGTTCACAGCTTGTATAGCAACAAGGAGGTGT
TTCTTCGAGAGCTTGTCAGCAATGCAAGTGATGCACTTGATAAGTTGCGGTATCTTAGTGTCACTGATCCTGATCTTATAAAGGATGGTGCTGGTCTTGA
CATTCGCATCCAAACAGATAAGGAGAATGGAATAATAACAATCACTGATACTGGGATTGGTATGACGAGGCAAGAACTTGTTGATTCTCTTGGAACTATA
GCGAGCAGTGGAACTGCCAAATTCCTTAAGGCACTAAAGGAGAGCCAAGAGGCTGGTGTTGACAGCAACTTGATTGGTCAATTTGGTGTTGGATTCTATT
CTGCGTTTCTTGTTTCTGATAAGGTTGCAGTGTCAACTAAGAGCCCAAAATCTGACAAGCAATATGTTTGGGAAGGCGAGGCAGAATCTAGTTCTTACAC
CATTAGAGAGGAGACAGACCCAGAGAAGCTCCTTCCTAGGGGAACTCGCCTTACTCTGTACCTTAAGCGTGAGGACAAGGGTTTCGCACACCCTGAGAAG
ATTCAGAAACTTGTGAAGAATTACTCACAGTTTGTTTCCTTCCCTATTTATACTTGGCAAGAGAAAGGTTACACAAAAGAGGTTGAGGTCGATGAACCTG
TTGAAGCTAAAGAAGGCGACGATGAGACTAAAACAGAGGTTAAGAAAAAGACAAAAACAGTTGTTGAGAAGTACTGGGATTGGGAGCTTACAAATGAAAC
ACAACCTATATGGCTTCGGAACCCTAGAGAGGTATCAACTGAGGAGTACAATGAGTTTTACAAGAAGACATTCAATGAGTACATGGATCCCTTAGCATCC
TCACACTTTACTACAGAGGGGGAAGTAGAATTCAGATCTATTCTCTATGTGCCTGCTACAAAGAAGGAGGATATAACTGATAGGAAGACCAAAAATATCA
GGCTTTATGTTAAGCGCGTGTTTATATCAGACGACTTTGATGGGGAACTGTTCCCAAGATACCTGAGCTTTGTGAGGGGTGTTGTTGACTCAAATGACCT
TCCATTAAATGTTTCTCGTGAGATCCTGCAAGAAAGCCGAATTGTGCGTATAATGAGAAAGAGGTTGGTGCGAAAGGCCTTTGATATGATACTTGGCATC
TCTTGTAGCGAAAACAGAGATGACTATGAAAGGTTCTGGGAAAACTATGGCAAGTTCTTAAAGCTGGGTTGCATGGAAGACAAGGAAAATCACAAGAGAA
TTGCTCCTTTGCTCCGATTCTTTTCTTCTCAAAGCAATGAAGAATTAATTAGCTTGGATGAATACGTGGAAAATATGAAACCTGAGCAAAAGGACATTTA
CTACATTGCTGCGGACAGTTTGAGTAGTGCAAAACATGCTCCTTTCCTGGAGAAGCTCAATGAAAAAGAGTACGAGGTTCTATTTTTAGTTGACCCAATG
GATGAAGTGTCTGTCACAAATCTGAACTCCTACAAGGATAAGCGTTTCGTTGATATTAGCAAGGAAGACTTGGACTTAGGTGATAAGAATGAGGAAAAAG
AGAAGGAGATCAAGCAGGAATACAGCCAAACATGTGACTGGATCAAGAAACGCTTGGGTGAAAAGGTTGCTCGAGTTGATATATCAAACCGTCTCAGCTC
ATCACCATGTGTTCTAGTTGCAGCTAAGTTTGGTTGGTCTGCGAACATGGAAAGGTTGATGAGAGCGCAATCTATGGGTGACATGTCATCTCTGGATTTC
ATGCGTTCTAGGAAAGTTTTTGAAATCAACCCAGAGCATGAGATCATCAAGGGCTTGAATGCTGCCTGCAGAGCCAACCCTGATGACCCAGAAGCTCTAA
AGGCTGTAGATATCCTGTTTGAAACTTCTATGATCTCTAGTGGCTTTACACCTGACAACCCTGCCGAGCTAAGTGGGAAGATATATGAGATGATGAGCAC
AGCTATGGCCAGCAAGTGGGCCTCGCACGCTCAACCCGCTGAGATGAACCTGCAGCGAGACTCACCTGTCAGCTCTGAGCCGATTGAAGCCGAGGTGATT
GAGCCGGAGTTGGTGGACGATAGCCAGAAGAAATAA
>OsHsp90-7
ATGCGCAAGTGGGCGCTCTCCTCCGCGCTCCTCCTCCTCCTCCTCCTCCTCACCACACTCCCCGATCCAGCTAAGAAGCTCCAAGTCAATGCTGATGACA
GCACTGATGAGTTAGTTGATCCGCCGAAGGTAGAGGAGAAGATTGGTGGTGTTCCCCATGGCCTGTCCACGGACTCTGAGGTTGTTCAGAGGGAGGCTGA
GTCAATCTCGAGGAAGACCCTCAGGAGCTCAGCGGAGAAATTTGAGTTCCAGGCTGAGGTGTCCAGACTCATGGACATCATCATCAACTCACTCTACAGC
AACAAGGACATTTTCCTGAGGGAGCTCATCTCCAATGCTTCTGATGCTTTGGACAAGATTAGGTTCCTGGCTCTCACTGATAAGGAGGTTTTGGGCGAAG
GTGACACTGCTAAGCTTGAAATCCAGATTAAGCTGGATAAGGAGAAGAAGATTCTCTCCATTCGGGATAGGGGTATTGGTATGACCAAGGAAGATCTCAT
TAAGAACCTTGGGACCATTGCCAAATCTGGAACTTCAGCTTTTGTGGAAAAGATGCAGACTGGGGGTGACCTCAATCTCATTGGGCAATTCGGTGTTGGT
TTCTATTCAGTATACTTGGTTGCTGACTATGTTGAAGTGATCAGCAAGCACAATGACGACAAACAGCATGTCTGGGAGTCCAAAGCTGATGGATCATTCG
CTATCTCTGAGGATACATGGAATGAACCCCTGGGCCGTGGAACTGAAATAAGACTGCACCTCCGAGATGAAGCCAAGGAGTACGTGGAAGAAGACAAGCT
AAAGGATTTGGTGAAGAAGTACTCTGAGTTCATCAATTTCCCCATTTACTTGTGGGCAACCAAGGAGGTTGATGTGGAAGTGCCAGCTGATGAGGATGAG
TCAAGTGAATCAAGTGAAGAAGAGGAATCATCCCCTGAGTCTACAGAGGAAGAAGAGACAGAAGAGAGTGAAGAGAAGAAGCCCAAGACAAAGACAGTAA
AGGAAACCACTACTGAGTGGGAGCTTCTGAATGATGTGAAGGCTATATGGCTTCGTAGCCCTAAGGAGGTTACTGAAGAAGAATACACAAAGTTTTACCA
CTCACTTGCTAAGGACTTTGGTGATGACAAGCCCTTGTCTTGGAGCCACTTCACTGCTGAGGGAGATGTTGAGTTCAAAGCTTTGCTCTTTGTTCCTCCC
AAGGCTCCACATGATCTCTATGAGAGTTACTACAACTCTAACAAGTCAAACCTTAAGTTGTATGTTAGAAGGGTTTTCATCTCTGATGAATTTGATGAGC
TTCTTCCGAAGTATCTCAGCTTTTTGAAGGGTCTCGTCGACTCGGACACATTGCCTCTCAATGTATCACGAGAAATGCTCCAACAACATAGCAGCCTGAA
GACCATCAAGAAGAAACTAATCCGCAAAGCTCTTGACATGATTAGAAAACTTGCTGAGGAAGATCCTGATGAGTACAGCAACAAAGATAAGACAGATGAA
GAAAAAAGTGCAATGGAGGAGAAAAAGGGCCAGTATGCCAAGTTCTGGAATGAGTTTGGAAAATCAGTCAAGTTGGGCATCATTGAAGACGCAACTAACA
GGAACCGTCTTGCAAAGCTTCTGAGATTTGAAAGTACCAAGTCGGAAGGCAAACTTGCCTCTCTTGATGAGTACATTTCAAGGATGAAGCCAGGGCAGAA
GGACATCTTTTACATTACCGGAAGCAGCAAGGAACAATTAGAGAAATCACCGTTCCTTGAGAGGCTAACCAAAAAGAACTACGAGGTTATCTACTTCACT
GACCCTGTTGACGAGTACTTGATGCAATACCTCATGGACTACGAGGACAAGAAGTTCCAGAACGTCTCCAAGGAGGGTCTCAAACTCGGCAAGGACTCTA
AGCTCAAGGACCTCAAGGAGTCCTTCAAGGAGCTGACCGACTGGTGGAAGAAGGCTCTTGACACCGAGAGCGTGGACTCGGTGAAGATCAGCAACCGGCT
GAGCGACACCCCCTGCGTGGTGGTGACATCCAAGTACGGGTGGAGCGCCAACATGGAGAAGATCATGCAGTCACAGACCCTCTCGGATGCCAGCAAGCAG
GCGTACATGCGCGGCAAGAGGGTACTCGAGATCAACCCCAGGCACCCCATCATCAAGGAACTCCGTGACAAGGTCGCCCAGGACAGCGAGAGCGAGAGCT
TGAAGCAGACGGCGAAGCTGGTGTACCAGACGGCCCTCATGGAGAGCGGCTTCAACCTTCCTGATCCCAAGGACTTCGCCTCCAGCATCTACAGGTCGGT
GCAGAAGAGCCTTGACCTGAGCCCCGACGCGGCCGTGGAAGAGGAAGAGGAGGTCGAGGAGGCCGAGGTTGAAGAGAAGGAATCATCCAACATCAAGGAG
GAGGCGGAGCCGTCGTCGTATGATAAGGACGAGCTGTAG

## Sheet: Os-Genomic
>OsHsp90-1
ATGGCGGCGGCGGGGGACGTGCAGATGGCGGAGAAGGAGACGTTCGCGTTCCAGGCAGAGATCAACCA
GCTGCTCTCCCTCATCATCAACACCTTCTACTCCAACAAGGAGATCTTCCTCCGCGAGCTCATCTCCAACTCTTCTGATGTACTACGTCCCTCCTCTGTT
TCTTGATTTACTCTGCTTTGTTTGTGTTTGCTCTGTTTTCTCCTCTGCTTCCACTCTGTTTTTCTTTCACTTGCTCTGCTTCCCCTTCTTCCTCACACTG
ACCAATGCTGCTGCAATGGCGAATGCAGGCGCTTGACAAGATCCGCTTCGAGAGCCTCACCGACAAGAGCAAGCTGGACGCCCAGCCGGAGCTCTTCATC
CGCCTCGTCCCCTACAAGCCCTCCAAGACTCTCTCCATCATCGACAGCGGCGTCGGCATGACCAAGTCCGGTCAGTACACCATTCTTTCTTTCGTTTACA
TATCTTGCACGCACCTCGCCGGCGGCGAGTTACTGACACAAATGCTCTTCAAATTTTTGAAGACCTCGTGAACAATTTGGGCACCATCGCGCGCTCCGGC
ACCAAGGAGTTCATGGAGGCGCTGCAGGCGGGCGCCGACGTGAGCATGATCGGGCAGTTCGGCGTCGGCTTCTACTCCGCCTACCTCGTCGCCGAGAAGG
TGGTGGTCACCACCAAGCACAACGACGACGAGCAGTACGTGTGGGAGTCGCAGGCCGGCGGCTCCTTCACCGTCACCCTCGACACCGCCGGCGAGCGCCT
CGGCCGCGGCACCAAGATCACCCTCTTCCTCAAGGACGACCAGCTCGAGTACCTGGAGGAGCGCCGCCTCAAGGACCTCGTCAAGAAGCACTCCGAGTTC
ATCAGCTACCCCATCTACCTCTGGTCCGAGAAGACCACCGAGAAGGAGATCAGCGACGACGAGGACGACGACATTGACGACTCCAAAGGCAAGGAGAAGG
AAGGCGACATCGAGGAGGTCAAAGATAAGAAGAAGAAGAAGAAGGTGAACGAGGTGAGCCATGAATGGGTGCAGATCAACAAGCAGAAGCCCATCTGGCT
GCGGAAGCCGGAGGAGATCAGCCGGGAGGAGTACGCGTCCTTCTACAAGAGCCTCACCAACGACTGGGAGGACCACCTCGCCGTGAAGCACTTCTCCGTG
GAGGGGCAGCTGGAGTTCAAGGCCATCCTCTTCGTGCCCCGCCGCGCGCCCTTCGACCTGTTCGACACCCGCAAGAAGATGAACAACATCAAGCTCTACG
TGCGCCGCGTCTTCATCATGGACAACTGCGAGGAGCTCATCCCGGAGTGGCTCGGCTTCGTCAAGGGCGTCGTCGACTCCGACGACCTCCCGCTCAACAT
CTCCCGCGAGATGCTGCAGCAGAACAAGATCCTCAAGGTCATCCGCAAGAACCTCGTCAAGAAATGCATCGAGATGTTCTTCGAGATCGCCGACAACAAG
GAGGATTACGCCAAGTTCTACGAGGCCTTCTCCAAGAACCTCAAGCTGGGGATCCACGAGGACTCGCAGAACCGCGGCAAGCTCGCCGACCTGCTCCGGT
ACCACTCCACCAAGTCCGGCAACGAGCTCACCAGCCTCAAGGACTATGTGACCCGGATGAAGGAAGGGCAGAAGGAGGTCTACTACATCACCGGCGAGAG
CCGCAAGGCCGTGGAGAACTCGCCGTTCCTGGAGAAGCTGAAGAAGAAGGGGTACGAGGTGCTGTTCATGGTGGACGCCATCGACGAGTACGCCGTCGGG
CAGCTCAAGGAGTACGACGGCAAGAAGCTGGTGTCCGCCACCAAGGAAGGGCTCAAGCTGGACGACGACGACGACGCCAAGGAGAGGAAGAGGTCGTTCG
AGCCGCTCTGCAAGGTGATCAAGGACATTCTGGGCGATCGCGTGGAGAAGGTGGTGGTCTCGGACCGGATCGTGGACTCGCCGTGCTGCCTGGTCACCGG
CGAGTACGGCTGGACGGCGAACATGGAGCGGATCATGAAGGCGCAGGCGCTGCGGGACAGCAGCATGGGCGCGTACATGTCGAGCAAGAAGACGATGGAG
ATCAACCCGGAGAACGGGATCATGGAGGAGCTCCGGAAGCGCGCCGACGCTGACGCCAACGACAAGTCCGTCAGGGACCTCGTCCTCCTCCTCTTCGAGA
CGGCGCTGCTCACCTCCGGCTTCAGCCTCGACGACCCAAACACCTTCGCCGCCAGGATCCACCGCATGCTCAAGCTCGGCCTCAACATCGACGACGACGA
CGCCGCCGCGGCCGACGACGACGCTGACATGCCCGCGCTCGATGACGCCGCCGCCGAGGAGAGCAAGATGGAGGAGGTGGACTGA
>OsHsp90-2
ATGGCCTCGGAGACGGAGACGTTCGCCTTCCAGGCGGAGATCAACCAGCTGCTGTCGCTCATCATCAACACGTTCTACTCCAACAAGGAG
ATCTTCCTCCGCGAGCTCATCTCCAACTCCTCCGATGTAAGTGCCCTCGGTTTACTGGTTCAGATCTGCACGCGCGCGCGTTAGAAGGGCTTTTTTTTGG
TCCGATTGGTAGATCGGTTTGTTCACCCAATCTGGTTCGAGCTGACTCGTGTGTGTTGTTATGTGTGTGGGTGTGTGAGGGAGTTTGCACTGCAGCACTG
GTTACTGGTTACTGAGACATCATCCCAACATAAATCTGCGATGTGGTGTTTCACTCCCCATTTTTTAAGATTATGTTTCGATTCCGACGTTAATTACGTT
TCTCAGTGTATCAATCTGTGGATCATGCTCGCAGTACTTAATTTTGTTAGTGTAATAATCTGTGGATCATGCGGTCCTTAATTTTGTTAAGAGTCCTGAA
TTTTGCTGCTGATTAGAATGTTATAAACATAACTGCAGGCATAGGCAGCATTATCTGTCGTTGTTCTGCTAATTAATCTCGTAGCATTATTTACGATTGC
TCTGATAAAGTCGCATCTGAAAAGTCTCACATGCTTTGAGTGTTGATGTTTAAATGTTGTAAAACATATCCCCTATAAACATAGAGGGTTGTTATTTTGC
TAGTTATCATTTATTTGTCATTTATTTTGCTAGTTATGTCACATTCTAAATTGATAGGAGGGTTTGACCATATATAAGACAAAAACACCCGACTAGTGCT
TTATTTTGCTGATTCATTGTTAAAATTGCCTCTATGAAACAAAAACACCCAACCAGTGCTTTACTTTGCTGATTCATTGTTAAAATTGACCCTATGGAAC
AAAAACACCCAACCAGTGCTTTACTCTGCTGATTCATTGTTAAAATTGCCCCTATGAACTGAGGATTGGTCTGGTTCTCTATCCTGCCAAAAATGTGGTA
AATCCTGAAATCTTTGGAGTTGCTAAATTTGGGCAGGGTAGAGATGTCCCATTTGGTGTCAAGATTGAGCTGTGAGAATAGATGGGGATAGCTGAACTTT
TGGTGTGGAAACATTATTAAATTATTGTCGGATAGTGAATTGGAATTGCTAGCTGCTTTCATACAAAACCGGCCACTTATCTTATGCTTTTGTGTTCTGC
AGGCGTTGGACAAGATCAGGTTCGAGAGCTTGACGGACAAGAGCAAGCTGGATGCTCAGCCAGAGCTGTTCATCCATATTGTTCCTGACAAGGCCTCCAA
CACACTGTCGATCATTGACAGTGGTATTGGTATGACCAAGTCAGATCTTGTGAACAACCTGGGTACCATTGCCAGGTCAGGGACTAAGGAGTTTATGGAG
GCACTGGCTGCTGGTGCTGATGTGTCCATGATTGGTCAGTTCGGTGTTGGATTCTACTCTGCCTACCTTGTTGCCGAGAGAGTAGTTGTGACCACCAAGC
ACAACGATGACGAGCAGTATGTGTGGGAGTCTCAGGCTGGTGGGTCCTTCACTGTCACACGTGACACATCTGGGGAGCAGCTTGGGAGGGGTACTAAGAT
CACCCTCTACCTCAAGGATGATCAGGTACTAACAGAATTTCATTGAATTCTTGTTCAATTTGTGCTGCTTGTATTGCTGAATGCCCTTATAGTTCATGAA
TGTGGCTTGCTATTGATAAATGCATCAACTAGTAATTCTGTCCTCGTAGGATTATTACGAATATTGTTGGTACTTGATTTTATAGCCACTTTTAGAAAGA
ACATGTTGATGTGCCTCAAGTTTTCACCATAGGCATGCTTGAGCCAGGTGCTTAATCGGTCTGTTTAAGACATAAAAAATGTCTCTATGTAGGGGCATTT
GGTGAATTGATTGAACAGAATGAACATATTTCACACACTGTTGACATTGTGATAATCTAGATAGATGCCTTAACATTTCGAACTCCTGCTGTGAAAATTA
TGTTAGTATGTTTCTGCCTTGGATGTTATGAGTAATCATGTTACACATGTACTTAGGATCTATAAGCTTATTGTTGAGCTCATAAACTGATTGTGTATGC
ATTTTTTTTCTTTGGGTCTGGTTTTGTGTCAGTTTGATTGCGTGTGGTTGTCTAATACTTCCTCCGTTTCACAATGTAAGTCATTCTAGCATTTCCCATA
TTCATAGTGATATTAATGAGTTTAGACATATCTCTCTATCTAGATTCATTAACATTAATATGAATATAGGAAATGTTAAAATGACTTACATTGTGAAACG
GAGGGAGTACTATGAATTAATTAGTAACAAGTATTACTGTTCTACTGTTGTGAATTTTTAGAATCACCTGAACTCCTAAGTTGAACTGTGAAATGTGCTA
TAAGGTGTCCTGGCTCTAATGTGTTCATTTGTTATTGACAACTTGCTCATGCTTCCTGCAGTTGGAATACCTTGAAGAGCGCCGCCTCAAGGACCTGATC
AAGAAGCACTCTGAGTTTATCAGCTACCCTATCTCTCTATGGACTGAGAAGACCACTGAGAAGGAAATTTCTGATGATGAAGATGAGGAAGAGAAGAAGG
ATGCTGAGGAGGGCAAGGTTGAGGATGTTGATGAAGAGAAGGAAGAAAAGGAGAAGAAAAAGAAGAAGATCAAGGAGGTTTCTCATGAGTGGTCCCTGGT
CAACAAACAGAAGCCTATCTGGATGAGGAAGCCTGAGGAGATCACTAAGGAGGAGTATGCTGCTTTCTACAAGTCCCTGACAAACGACTGGGAGGAGCAT
CTTGCTGTCAAGCACTTCTCTGTGGAGGGTCAGCTGGAATTCAAAGCTGTTCTCTTTGTTCCCAAGAGGGCACCATTCGACCTCTTTGATACGAGGAAGA
AGCTCAACAACATCAAGCTCTACGTCCGCCGAGTCTTCATCATGGACAACTGTGAGGAGCTGATCCCTGAGTGGCTGAGCTTTGTCAAGGGCATTGTTGA
CTCCGAGGATCTTCCCCTCAACATCTCCCGTGAGATGCTGCAGCAGAACAAGATTCTCAAGGTCATCAGGAAGAACCTTGTCAAGAAGTGCGTTGAGCTC
TTCTTCGAGATTGCTGAGAACAAGGAAGACTACAACAAGTTCTATGAAGCCTTCTCCAAGAACCTCAAGCTCGGTATCCACGAGGACTCCACCAACAGAA
ACAAGATTGCCGAGCTCCTGAGGTACCACTCCACCAAGAGCGGCGATGAGCTGACCAGCCTCAAGGATTACGTGACGAGGATGAAGGAAGGCCAGAACGA
CATATACTACATCACCGGCGAGAGCAAGAAGGCCGTGGAGAACTCCCCCTTCTTGGAGAAGCTGAAGAAGAAGGGTTACGAGGTCCTCTACATGGTTGAT
GCCATCGACGAGTATGCTGTTGGCCAGCTCAAGGAGTTTGAGGGCAAGAAGCTCGTCTCTGCCACCAAGGAGGGACTCAAGCTTGATGAGAGCGAGGACG
AGAAGAAGCGGAAGGAGGAGCTCAAGGAGAAATTCGAGGGTCTCTGCAAGGTCATCAAGGAGGTGCTCGGAGACAAGGTCGAGAAGGTGGTGGTCTCGGA
CCGTGTGGTGGACTCCCCGTGCTGCCTCGTCACCGGCGAGTATGGCTGGACGGCCAACATGGAGAGGATCATGAAGGCCCAGGCGCTGAGGGACTCGAGC
ATGGCCGGGTACATGTCGAGCAAGAAGACGATGGAGATCAACCCGGAGAACGCCATCATGGAGGAGCTCCGCAAGCGCGCCGACGCCGACAAGAACGACA
AGTCCGTCAAGGACCTCGTCTTGCTCCTCTTCGAGACGGCCCTCCTCACCTCCGGCTTCAGCCTCGACGACCCCAACACCTTCGGCAGCAGGATCCACCG
CATGCTCAAGCTCGGCCTGAGCATCGACGAGGACGAGACGGCGGAGGCCGACACCGACATGCCGCCGCTCGAGGACGACGCCGGCGAGAGCAAGATGGAG
GAGGTCGACTAA
>OsHsp90-3
ATGGCGTCGGAGACCGAGACGTTCGCCTTCCAGGCCGAGATCAACCAGCTGCTGTCCCTCATCATCAACACCTTC
TACTCCAACAAGGAGATCTTCCTCCGCGAGCTCATCTCCAACTCCTCCGATGTAAGTTTGCGCCGCCCCCGAAATTAATCCCCTCTCGTCGAGGAATCGA
AATCGGTGCTTGCTTATGTGCTCTTTGCTGTTGTTGTACGCGTCGATCTGTGAGCGTGACGGCATCTGAGGATCATATACTGATAGGGCGTAGACCTGTT
TCAAATCAATGAGGTGTGAGCGTTGACTCGTGATTTGTAGAGTTTGTGCTAGTTTATTTGTTTGTTTTACTCATCGAAATGTGAATATGGCCACATCTGA
GCACTAGCATAAACTTGTTACAAATCAGCGAGGGTTGTGTGTTTACCCGTGCGTGTAATCTGTATAGTGTGGTAGTGTGCTGATGCTTTTACAGATCTGT
GTGTTTGGGTGATGAATTCGATGTGACATGGGTGTGTGTGGTTTCTGCAGGCATTGGATAAGATTAGGTTCGAGAGCCTCACGGACAAGAGCAAGCTCGA
TGCGCAGCCGGAGCTGTTCATCCACATTGTCCCCGACAAGGCTAGCAACACCCTGTCGATCATCGACAGTGGTGTCGGCATGACCAAGTCGGACCTCGTC
AACAACCTCGGTACCATCGCCAGGTCGGGGACCAAGGAGTTCATGGAGGCGCTCGCTGCTGGTGCTGATGTGTCCATGATTGGGCAGTTTGGTGTCGGGT
TCTACTCCGCCTACCTTGTTGCTGAGAGGGTTGTTGTGACCACCAAGCACAACGACGACGAGCAGTATGTGTGGGAGTCACAGGCCGGTGGGTCCTTCAC
TGTTACACGTGATACCTCTGGTGAGCAGCTTGGACGGGGTACTAAGATCACCCTCTACCTCAAGGATGATCAGGTATAAGATTCAGCACATTTCTCTTGT
GAATTCCTATTACTTGTGTGATATATGTTGCTGTCCATGTGATGTTTTTTTTGTCAGAACTTTAGATGTTCTGTACATATGACAATTGGATGAGTTCGGG
CCTGTATGGTTGAGTTGGCATGCTACCAGTGTACATGATCTTTCTTGACTGTTAGCATGTTCTGAAGAAATATTCTTGCTACTTTAATAAGAGGTTGTCT
TGATGACATGGTGCTCATTTTGTAGTACAATAAATGAACTGTATAGATTAGGGGTGTACAGCAGTTTTTGGAATAGTGGTATCTTGTTCTCTTGGTTACA
TTTACTGAAAATCAACATTGCTGATAAACCGTAATTCTGAACTAGTGATATGGGTTTCTTTGGTAGTAATCACTTAATTAAACAATAGTATTAGTTGTAA
CAATATATATTTGGTGTAGTATACATCTTACTGTTTTCCGTTAACATGAAATGAATTTTGAGATTTACTGCTTTCAGCTTGTCTTTCTGTTCTTTTGTGC
TGTAGTTGTGACTTCCTTGTATGCTACATTGTTATGATCTGTGACTCTTTTGTTGTATTCTGCAAATCAGTTTATATATTGTTTGTTCCAATGTTCTTAT
CAGAATGCATAATGGCATAACACCTTGTTCCAATAATTAGCTGTATCGTTTTTTTTGTTCTTATTGTTTGTTGTTTATAATAAACTGTTGCAATTTTTAC
TTGCAGCTGGAATACCTTGAGGAACGTCGCCTCAAGGATCTGGTGAAGAAGCATTCTGAGTTCATCAGCTACCCTATCTCCTTATGGACTGAGAAGACAA
CCGAGAAGGAGATTTCTGATGATGAAGACGAGGAAGAGAAGAAGGATGCTGAGGAGGGAAAGGTTGAGGATGTTGATGAGGAGAAGGAAGAGAAAGAGAA
GAAAAAGAAGAAGATCAAGGAAGTCTCTCATGAGTGGAACGTGATGAACAAGCAGAAACCTATTTGGTTGAGGAAGCCAGAGGAGATCACCAAGGAAGAG
TATGCTGCTTTCTACAAGAGCTTGACAAACGACTGGGAGGAACATCTGGCTGTCAAGCACTTCTCTGTGGAGGGTCAGCTTGAATTCAAGGCCATCCTGT
TTGTACCAAAGAGAGCGCCATTTGACCTCTTTGACACCAGGAAGAAGCAAAACAACATCAAGCTGTACGTACGCCGGGTGTTTATCATGGACAACTGTGA
GGAGTTGATCCCAGAGTGGCTCAGCTTTGTCAAGGGCATTGTTGATTCTGAAGACCTTCCCCTCAACATCTCACGTGAGATGCTCCAGCAGAACAAGATC
CTGAAGGTGATCCGCAAGAACCTTGTGAAGAAGTGCGTGGAGCTCTTCTTTGAGATCGCTGAGAACAAGGAAGACTACAACAAGTTCTACGAGGCCTTCT
CCAAGAATCTCAAGCTTGGCATCCATGAGGACTCCACCAACAGGACCAAGATTGCTGAGCTCCTGAGGTATCACTCCACCAAGAGTGGTGATGAGTTGAC
CAGCCTCAAGGACTACGTAACCCGGATGAAGGAGGGCCAGAGTGAGATCTATTACATCACTGGTGAGAGCAAGAAGGCTGTTGAGAACTCCCCCTTCCTT
GAGAAGCTGAAGAAGAAGGGATATGAGGTCCTGTACATGGTTGATGCCATTGATGAGTACGCTGTTGGTCAGCTTAAGGAGTTTGAGGGCAAGAAGCTCG
TCTCTGCCACCAAGGAAGGTCTGAAGCTTGATGAGAGTGAGGACGAGAAGAAGCGGCAGGAGGAACTCAAGGAGAAGTTCGAGGGTCTGTGCAAGGTGAT
CAAGGAGGTGCTCGGTGACAAGGTGGAGAAGGTTGTTGTCTCTGACCGTGTGGTGGACTCTCCCTGCTGTCTAGTCACTGGGGAGTATGGCTGGACTGCT
AACATGGAGAGGATCATGAAGGCCCAGGCTCTGAGGGACTCCAGCATGGCCGGCTACATGTCGAGCAAGAAGACCATGGAGATCAACCCGGAGAATTCCA
TCATGGACGAGCTCCGCAAGCGTGCCGATGCTGACAAGAACGACAAGTCTGTGAAGGACCTGGTGATGCTGCTCTTCGAGACTGCCCTCCTGACCTCCGG
CTTCAGCCTTGAGGACCCCAACACCTTCGGCACCAGGATCCACCGGATGCTCAAGCTCGGCCTGAGCATCGACGAGGACGAGTCTGCTGAGGCTGACGCC
GACATGCCGCCGCTGGAGGACGACGCCGGCGAGAGCAAGATGGAGGAGGTCGACTAA
>OsHsp90-4
ATGGCGTCGGAGACCGAGACGTTCGCCTTCCAGGCCGAGATCAACCAGCTGCTGTCCCTCATCATCAACACCTTCTACTCCAACAAGGAGATCTTCCTCC
GCGAGCTCATCTCCAACTCCTCCGATGTAAGTTTGCGCCGCCCCCGAAATTAATCCCCTCTCGTCGAGGAATCGAAATCGGTGCTTGCTTATGTGCTCTT
TGCTGTTGTTGTACGCGTCGATCTGTGAGCGTGACGGCATCTGAGGATCATATACTGATAGGGCGTAGACCTGTTTCAAATCAATGAGGTGTGAGCGTTG
ACTCGTGATTTGTAGAGTTTGTGCTAGTTTATTTGTTTGTTTTACTCATCGAAATGTGAATATGGCCACATCTGAGCACTAGCATAAACTTGTTACAAAT
CAGCGAGGGTTGTGTGTTTACCCGTGCGTGTAATCTGTATAGTGTGGTAGTGTGCTGATGCTTTTACAGATCTGTGTGTTTGGGTGATGAATTCGATGTG
ACATGGGTGTGTGTGGTTTCTGCAGGCATTGGATAAGATTAGGTTCGAGAGCCTCACGGACAAGAGCAAGCTCGATGCGCAGCCGGAGCTGTTCATCCAC
ATTGTCCCCGACAAGGCTAGCAACACCCTGTCGATCATCGACAGTGGTGTCGGCATGACCAAGTCGGACCTCGTCAACAACCTCGGTACCATCGCCAGGT
CGGGGACCAAGGAGTTCATGGAGGCGCTCGCTGCTGGTGCTGATGTGTCCATGATTGGGCAGTTTGGTGTCGGGTTCTACTCCGCCTACCTTGTTGCTGA
GAGGGTTGTTGTGACCACCAAGCACAACGACGACGAGCAGTATGTGTGGGAGTCACAGGCCGGTGGGTCCTTCACTGTTACACGTGATACCTCTGGTGAG
CAGCTTGGACGGGGTACTAAGATCACCCTCTACCTCAAGGATGATCAGGTATAAGATTCAGCACATTTCTCTTGTGAATTCCTATTACTTGTGTGATATA
TGTTGCTGTCCATGTGATGTTTTTTTTGTCAGAACTTTAGATGTTCTGTACATATGACAATTGGATGAGTTCGGGCCTGTATGGTTGAGTTGGCATGCTA
CCAGTGTACATGATCTTTCTTGACTGTTAGCATGTTCTGAAGAAATATTCTTGCTACTTTAATAAGAGGTTGTCTTGATGACATGGTGCTCATTTTGTAG
TACAATAAATGAACTGTATAGATTAGGGGTGTACAGCAGTTTTTGGAATAGTGGTATCTTGTTCTCTTGGTTACATTTACTGAAAATCAACATTGCTGAT
AAACCGTAATTCTGAACTAGTGATATGGGTTTCTTTGGTAGTAATCACTTAATTAAACAATAGTATTAGTTGTAACAATATATATTTGGTGTAGTATACA
TCTTACTGTTTTCCGTTAACATGAAATGAATTTTGAGATTTACTGCTTTCAGCTTGTCTTTCTGTTCTTTTGTGCTGTAGTTGTGACTTCCTTGTATGCT
ACAATAAATGAACTGTATAGATTAGGGGTGTACAGCAGTTTTTGGAATAGTGGTATCTTGCTCTCTTGGTTATATTGACTAAAAATTAACAATGCCGCTA
AACTGTAATTCTGAACTAGTGATCTGGGTTTCCTCGGTAGTAATCACTTAATGAAGCAATAGTATTAGTTGTAACAATGCATATTTGCTGTTGTATACAT
CTTACTGTTTTCCATTAATATGAAATGAATTTTGAGATTTAGTTGTATACATCTTACTGTTTTCCATTAACATGAAATGAATTTTGAGATTTACTGCTTT
TCAGCTTGTCTCTGTTCTTTTGTGCTGTAGTTATGACTTCCTTGTATGCTAACATTGTTACATAGTTATGGTCTGTCTTTGTTGTTGTATTCTGCTAATC
AATTTATATACTCCCTTCGTTTTGAAATGTTTGACACCGTTGACTTTTTTAGCACATGTTTGACCGTTCGTCTTATTCAAAAACTTTTGTGAGATATGTA
AAATTATATGCCTACACAAAAATATATTTAACAATGAATCAAATGATAGGAAAAGAATTAATAATTACTTAATTTTTTTGAATAAGACGAACGGTCAAAC
ATGTGCTAAAAAGTCAACGGCGTCAAACATTTCGAAACGGAGGGAGTATATCGTTTGTCCCAATGTTCTTATCAGAATGCATAGCAGCATAACACCTTGT
TGAAATAAATACTTGTATTGTTTGTTTTGTTTCTTGTCTCTTGTGTTCTCTTGCTGTTTGTTGTTTAATAAACAACTGCAATTTTTGCTTGCAGCTGGAA
TACCTTGAGGAGCGTCGCCTCAAGGATCTGGTGAAGAAGCATTCTGAGTTCATCAGCTACCCTATCTCCCTATGGACTGAGAAGACAACTGAGAAGGAGA
TTTCTGATGATGAAGACGAGGAAGAGAAGAAGGATGCTGAGGAGGGAAAGGTTGAGGATGTTGATGAGGAGAAGGAAGAGAAAGAGAAGAAAAAGAAGAA
GATCAAGGAAGTCTCTCACGAGTGGAACGTGATGAACAAGCAGAAACCCATTTGGTTGAGGAAGCCAGAGGAGATCACCAAGGAAGAGTACGCTGCTTTC
TACAAGAGCTTGACAAACGACTGGGAGGAACATCTGGCTGTCAAGCACTTCTCTGTGGAGGGTCAGCTTGAATTCAAGGCCATCCTGTTTGTACCAAAGA
GAGCGCCATTTGACCTCTTTGACACCAGGAAGAAGCAAAACAACATCAAGCTGTACGTACGCCGGGTGTTTATCATGGACAACTGTGAGGAGTTGATCCC
AGAGTGGCTCAGCTTTGTCAAGGGCATTGTTGATTCTGAAGACCTTCCCCTCAACATCTCACGTGAGATGCTCCAGCAGAACAAGATCCTGAAGGTGATC
CGCAAGAACCTTGTGAAGAAGTGCGTGGAGCTCTTCTTTGAGATCGCTGAGAACAAGGAAGACTACAACAAGTTCTACGAGGCTTTCTCCAAGAATCTCA
AGCTTGGCATCCATGAGGATTCCACCAACAGGACCAAGATTGCTGAGCTCCTGAGGTATCACTCCACCAAGAGTGGTGATGAGTTGACCAGCCTCAAGGA
CTACGTAACCCGGATGAAGGAGGGCCAGAGTGAGATCTATTACATCACTGGTGAGAGCAAGAAGGCTGTTGAGAACTCCCCCTTCCTCGAGAAGCTGAAG
AAGAAGGGTTATGAGGTCCTGTACATGGTTGATGCCATTGATGAGTACGCTGTTGGTCAGCTTAAGGAGTTTGAAGGCAAGAAGCTCGTCTCTGCCACCA
AGGAAGGTCTGAAGCTTGATGAGAGTGAGGACGAGAAGAAGCGGCAGGAGGAACTCAAGGAGAAGTTCGAGGGTCTGTGCAAGGTGATCAAGGAGGTGCT
CGGTGACAAGGTGGAGAAGGTTGTTGTCTCTGACCGTGTGGTGGACTCTCCCTGCTGTCTAGTCACTGGGGAGTATGGCTGGACTGCTAACATGGAGAGG
ATCATGAAGGCCCAGGCTCTGAGGGACTCCAGCATGGCCGGCTACATGTCTAGCAAGAAGACCATGGAGATCAACCCGGAGAATGCCATCATGGACGAGC
TCCGCAAGCGTGCCGATGCGGACAAGAATGACAAGTCCGTGAAGGACCTGGTGATGCTGCTCTTCGAGACTGCCCTGCTGACCTCCGGTTTCAGCTTGGA
GGACCCCAACACCTTCGGCACCAGGATCCACCGCATGCTCAAGCTCGGCCTGAGCATCGACGAGGACGAGTCCGCCGAGGCTGACGCCGACATGCCGCCG
CTGGAGGACGACGCCGGCGAGAGCAAGATGGAGGAGGTCGACTAAACGTCATGGACCCATGGATGCCATTCTGTCCCTTCTAGTTATCCCTCTCCTAGTT
CTCTTCTCATAGCTATCTGACTGCTGCTGTTCGCTTTCTTTTTGGTACGTTGGATGCATCAGTTTTGTCTTTGTCTTAGCTCTTAAACAATGCGTGGTAC
CTTGTCATACTGTTTGCGTTGCAATGCTACTAGCCGAAGTATATGCCAGCTTCTTATTCATACTTATAACGTCTTTTTTTATCAAATTATGTTGGCTGAA
TCCCTTGGAGTGTGCCAATTTCCATCTTGAACTTGAGTATTCCAAGTAGCTGTTGTGAGCAGCCCGACCAGTATTCTGGAACTTCTTCCTAATAAGCCTG
GTTGCTGCAAATTGATGGAATGATGGACCATTGTTTGCCCGCAGTATGCTGGAACTTCTTCCATCTGTTATTGTATGGCTAGATAGTGGATGGTAAGCTT
AGTATGCCTGGTTGCTGCAAATTGATGGAATGATGGACCATTTTTAGCCTGCAGTATTCTTGAACTTCAATTTGTTAGTACAAGGCTATTTAGTTTGAAT
GAGTGATGGAATGTTTGTTCACTGTTGATGCCTGCAAGATAGAATGCCTCGAATGTCTTCTTGCTTTGATCAATTAACCATCTGCAGGGAATTTCGTTGT
TTCAATCATCTTTGGTCGACCTCGAGAGCTTTCTGTTTCCGTTTCAATCATCTTTTCGTTGTTTCAATCATCTTTGGTCGACCTCGAGTACTACTTAGTA
GTAGTGGACCAGTAATTTCTGCCCCTCCGCTCTAGCACAAACCCAACTGACGAACTGATCCGCCGGTTGAGAGATGGAGCACATATGCGTTTTTGCGTTG
TGAGGACATCGTGAGGTACGTGTCGGCTGATCTGCTGGCTGAGCTCACGTGCATCTGTATCGGATCGGAGGCAGAGGTTAGAGGTACGTGTCGATTGCCC
GTCGTGAGTACTTCCTCTGCTTGACACCTGGTGCACTGCCATGGCGAGGTGGCCATGAAACCCGAATCCCTAGCTCTATCCACACACATAAAACTAGTCT
TGGATTCTACTAGTAGTAGGCCAAAAGCAACATCCATTATAAACAGTGTTGGATACTACCAGGTCAAGTACACATTCAGAGAAACAAGGCTGCACTCTTG
CTGCAGATCAAGCGGAGGACTTGCAATGGAGGCAACCAAGGAGACCCAGCAGCAGCAGCAGCAGAGGAAGCCGGACGCCGGCGACACGGTGCAGCTGCCG
ATGGACACCAGCCCGTACGTGCAGTACAAGAAGGACGACGGCCTGGAGGACTACAAGCTGCGCGCCTACGGCGCCCGCGGCCACCTCCCCGTCTCCGACG
TCCCCCACGGCGGCTGCGGCACCGACGCCCCCACCATCCCCGGCACCGCCGTCCCCGTCGCCACACAGCGCCGCCACCAACAAGGCGACACCGCCGCTGC
CGCCGCCGGCACCGGCCGCGTTGACACCGCCACCGACGCCATCAATCACCATGGCGTGCCATAG
>OsHsp90-5a
ATGGCGCCTTCGCTGAGCAGGAGCCTGGGGGCGTCGTCGGTGGCGGCGCTGCGGCCGTGCGCGGGGAGGGTT
AGGGCGCCGGGGGCGGGCGCGGCGCGGGGGAGCGGGTCGGCGAGGTGCGGGAGAGGGGTGAGGTGGGAGGCGGGGAGCGGGAGCAGGGGGAGACTGGTGC
GGGTGAGGTGCGACGCCGCCGTCGCGGAGAAGGCCGAGGAGACGGCGGAGGAGGAGAAGTTCGAGTACCAGGCGGAGGTGAGTGACGACGGGTCGGGATG
GCTTCGGGGTTGGATGGAAATAGTTTCTTCGCTGTTTGATTATGCTAGCATTTCACTAGAGTTACAGTAATGGAATGTTGTTATTATGAATTTATGATTC
ATCATTTTTCATCGTGAATTCGACATGTGGTGTGATGGACTTGTATAGCCCAATATAGTAACTGTTTAATCCCTTTTGTGCTGTGTAGGTTAGCCGCCTA
ATGGATTTGATTGTCCATAGCCTTTACAGCCACAAGGAAGTATTTCTTCGGGAGCTTGTGAGGTCAGTAGTAACTCTCGCCAAATGTAGTGTTTCATCAA
TAATAACATAGCCAAACGATAGTTCCATTTAAAAGCCTTTTAAAATTTGATCCCATGGCTCATCACTTTATGTGCTAACTATCGGGTGGGTGTTCTCAGT
AATGCGAGTGACGCATTGGATAAGCTGAGGTTTCTTGGTGTGACTGATTCTTCTCTCCTTGCTGATGGCGGCGAGTTGGAGATAAGGATTAAACCAGACC
CTGATGCAGGAACCATAACTATTACGTAAGTTATTCTCTAATAGTTGTGCTTTGTCGACTCGAACTGTTTAGTGCAGGTAGTTTACTAGTACAATCTTGT
TATTGTTCTTATAGTGATACTGGCATTGGAATGACCAAAGATGAACTTAAGGATTGCCTTGGTACTATTGCTCAGAGTGGCACCTCAAAATTTTTGAAGG
CTCTAAAGGTAGAGCATTGTTCCTTCCCTTTCTACTTTCTGAATATTTGTACCAATGTCTAGGCAATGTGTACTACCTGTGTGTTTGCTTCGTTGTTTCA
TTCCTAATACCAAATCAATCACAATCCAGGAGAATAAAGACCTTGGAGCCGATAATGGTCTGATTGGCCAGTTTGGGGTTGGGTTTTACTCAGCTTTTCT
TGTAGCGGAAAAGGTATGAGACATTTTTTGGATGCTATCCTTGTAAAATATATTTCATGGAATATGTTTCTTTTTATTTTTTCATTGATCTTTTTCCCCC
TAAATTATGTGTTTGCAGGTTGTGGTCTCCACTAAGAGCCCCAAATCAGATAAGCAATATGTATGGGAAGGTGTAGCTGACAGTAGCTCTTATGTCATCA
AGGAAGAGACTGATCCTGAAAAAATGCTTACACGTGGCACTCAGATTACTCTCGTTTTAAGGGTGAGTTTGGTCTTTTCTATTTGTCGAAATGAATACCT
TTTTATAACTAAAATCTCACATCTTCGTCACAAAAAAATGGAAACCTCATATTCTGTAACTATGCAGCCTGATGATAAGTTTGAGTTTGCTGATCCTGGA
AGGATTCAAGGCCTAGTTAAGAACTACTCTCAGTTTGTGTCTTTCCCCATATACACATGGCAGGAAAAATCCAGAACTGTCGAGGTAAGGCCTTGGTGGT
TTTTTCTTGCTAATTCTCTTAACATGCATCTTACAAGTTCTTTAGAGCTACTATTCTTGATTCCTTTCAGATTTCTTTCACTGATGTGACCTCCTTGCTT
GACAGGTTGAAGAGGATGAAGAGGCAAAAGAAGGTGAAGAGGCGAAAGAGGTTAGTTATCTTGGATGATCTGCTTCTAATTTCTTATCCTTATATTGACT
TTGTTCTTTGAAACTGATTCGCATCCACCTATAGGGTGAACAAAAGAAAAAGAAGACAATTACTGAGAAATACTGGGATTGGGAGCTAGCCAATGAAACA
AAGCCTATATGGGTAATTTTATCTTTGTTACTTCCATTGCACACAATTTGCAGTCTTTGAACCTTACCTATTTGGTATTCTATCTCCCAAAAAAAATGCA
TGTGAGGTGCTATCCACTGTTTAAGGAAGCAGATAGTTGAATCATATTCTCTGTGTGCAGATGAGAAGTCCAAAGGAAATTGAGAAAACAGAATACAATG
AATTTTATAAGAAGGCATTCAATGAGTTCTTAGATCCTCTGGCCTACACTCACTTCACAACAGAGGTACATGAATTTGTCAAACATCACTTCACTTAACT
TAAGTGCATGGAATATTGTTTATGACATGATATTTTCTGCTACCAGGGTGAGGTGGAATTTAGGAGTGTCCTTTACATTCCAGGAATGGCTCCGCTTAGT
AATGAGGAGATAATGAATCCAAAAACTAAGAATATCCGGTTATATGTCAAAAGAGTATTTATCTCTGATGACTTCGATGGTGAACTGGTATATTATCTCT
CAGTCCACAAGATAGTTGCTTGTGAATATGCATTTGTGTTGTCCTTCCTTGATTGTCTATTTGATTAATAGAACAAATTTCTGAGTTTAGCATTGCATTT
TGCAGTTCCCCAGATACTTGAGCTTTGTAAAAGGTGTAGTTGATTCAAATGACCTTCCCCTCAATGTTTCTCGTGAGATTCTTCAGGAGAGTCGAATAGT
AAGTTAATAAGAAATGCATGCCAGCTCTTATATTTCAAATTACATACAAGGAAAGTTATCATTGTTGATCTTCCTATGGGCATTTCGAGATAATTTATGT
TGTTTATTAGGTAAGAATTATGCGAAAGAGACTTGTTAGGAAGACATTTGATATGATTGAGGAGATTTCTGAAAAGGATGACAAGGAGGTAAAAACTCGT
AGCTACCCTGTCCCCTGAGTTTTTATGTTTGAATACGTGTTGAAGCCTTGTCATATGTACTGCAGGATTACAAGAAGTTCTGGGAGAGCTTTGGCAAGTT
CATCAAACTTGGTTGCATTGAGGACACCGGAAATCACAAGCGTCTTGCACCTCTGCTGCGTTTCCACACTTCTAAAAATGAGGGAGATTTGATAAGTCTT
GATCAATATGTAGAAAACATGCCAGAGAACCAAAAAGCAATCTATTACATTGCTACAGATAGTCTCCAGAGTGCAAAGACTGCTCCTTTCCTAGAAAAGT
TGGTTCAGAAAGACATTGAAGTATGAACACAACATAATACCGATGAGACAAGAACTGTCATTCTTGCTTCCACTTAACTCATGTTGCTGTTTTTTTTCCC
TCTTTAGGTTCTCTACCTCATTGAGCCAATAGATGAGGTTGCCATTCAGAATTTGCAGACCTATAAAGAGAAGAAGTTTGTTGATATCAGCAAAGAGGAC
CTGGAGTTGGGTGAGGACTGAGGAAGTGTTTGAAATTTGCTCTGGATACAGTTTTTCATGGCTATCTGCATCACTCTAATATATATTTGTTTGCACAGGT
GATGAAGATGAGGACAATAAGGAAAGCAAACAGGAATACACTCTTCTGTGTGACTGGGTAAAACAGCAGCTTGGTGACAAGGTAGCAAAGGTTCAAATAT
CAAAGCGCCTCAGTTTGTCACCATGTGTTCTTGTATCTGGCAAGTTTGGTTGGTCTGCCAACATGGAAAGGTATTTCCTGTACGATTAAATCATTGTGTT
GTACTATGCTTGATTTCTAACGCATATTTTTCAACAATTCAGACTCATGAAAGCACAAACACTTGGGGACACATCAAGCTTGGAGTTCATGAGGGGTAGA
AGGATTTTCGAAATTAACCCTGACCACCCTATTGTCAAGGACTTGAATGTAAGATTTGTTGCTTATCATCAGTAATTGATGTACCCATTTCTACATAAGC
AATAATTAACATGAATGAGAAACAATTGTTGGCAGGCTGCCTGCAAAAATGAGCCTGAAAGTACAGAAGCTAAGAGGGCTGTTGAGCTGTTGTATGAGAC
TGCTCTGATCTCCAGTGGATATACTGTAAGCAAAACACACTCATTATATTTCATTTCTTGGTCATCATGAACCTTACCATTTGACTGTTTGTTTACTTGG
AATGTCCAGCCTGACAGTCCTGCGGAGTTGGGTGGTAAGATCTATGAGATGATGACAATTGCCCTTGGCGGGAGATGGGGGAGGTCAGACACCGAGACTG
AAGCAGCAACCACTGGTGATGCCAGCACAGAGACAGGCTCATCTGAAGCCACGGTGACGGAGGTGATTGAGCCTTCTGAAGTGAGGCCTGAGAGTGACCC
ATGGAGGGATTAA
>OsHsp90-5b
ATGGCGCCGGCGCTGAGCAGGAGCCTGGGGGCGTCGTCCGTTGCGGCGCTGAGGCCGACCCCGTCGCGGGGCCGGGGTCCCACGCTGCGGAGCGCG
GTCGCGGTGCAGGGGAGGGGAGCGGCGGCGGTGGCCGCGAGAGGGGTGAGGTGGGAGGCCGGGAGGAGGAAGGGGAAGGGGAGGATGGTCGGGGTCAGGT
GCGAGGCCGCCGTCACCGAGAAGCCCGCCGGGGAGGAGGAGGCGGCCGGCGAGCAGTTCGAGTACCAGGCTGAGGTGGGGCTGACGAGTCCGCGTCTAGG
TCGAATGTTGGATTTGGCTTCTTCTGCGAAATGCCAGTGTTGATTGATATGCGTTTTTGGAATTCGTGTTTAGATAACTGAAGCTGACATTGTCATGAAC
TGTTCCTACAATCTGCTTATTGTTTTTAGAATTTGTAGCTCGAGGATTAGTTGGTCATGCAATGTTTCTCCTTGTCCTGCAGGTCAGCCGATTGCTGGAT
TTGATTGTCCACAGCCTGTATAGCCACAAGGAGGTTTTTCTCCGTGAACTCGTAAGGTTAGTTTTCTACTCATTGTTAGGGTTTTTAAATTAGTCGCGCC
CAAGGAGGAATCACTATCCACAAACTGCAATTCAGTACCATTTGATGCTGACACATTTTATGTTTCCCCTCAGTAATGCAAGTGACGCGCTGGATAAGCT
GAGATTTCTCAGTGTAACTGATTCCTCTGTATTGTCCGATGGCGGTGAGTTGGAAATTAGGATCAAACCCGACCCAGAGGCTGGCACAATTACTATCACG
TGAGTTCTATTTTTATCCACTAATCATTTTAAGCATCAATTGCACTGGAACTCGTCAGGCGATCTCATTGTTTTGCATCTTACAGTGATACTGGCATTGG
GATGACCAAAGATGAACTCAAAGATTGCCTTGGAACCATCGCCCAAAGTGGCACCTCCAAATTTTTGAAGGCTCTTAAGGTGCACTTTGCCCACATGTAG
TCACATATGTGTTGCGTTCTATTATTATTATTATTATTATTATTATTATTATTATTATTTGTTGCTGCCATGCTAAACCCTGCTTCTTATCAGGAGAACA
AAGATCTTGGTGCAGATAATGGACTTATTGGTCAATTTGGTGTGGGATTTTATTCGGCTTTTCTTGTTGCAGAGAAGGTACACAATATCCCAAGGTTTTT
TTTTTTGGATTTTCAATGCTTGTAAAACCTTCCCTCTCAAATTGAATATTGGATTGAATTTACAATTAGAAAATGTTACTCTAGCTTGTTGTCGTTTCAT
TTCCTTGCAGGTTGTGGTTTCCACTAAGAGTCCAAAGGCAGACAAACAGTATGTATGGGAAGCTATGGCTGACAGCAGCTCATATGTTATTAAGGAAGAA
ACCGATCCTGAGAAAATGTTGACACGCGGAACACAGATTACTCTGTTTTTAAGAGTGAGTAGCTTATACTAACTCACCAGTACACAACTATGTATATGTG
ATTAAATTCACTTCCTAGCACATTGTTTACTAATTTTCATTTCGTAGCACATCTTTAACTATCTCTTTTGTTCTTTTAGGATGATGATAAGTACGAGTTT
GCTGACCCTGGACGTATTCAAGGTTTAGTTAAGAACTATTCCCAGTTTGTTTCATTCCCCATATATACATGGCAGGAGAAATCAAGAACAGTTGAGGTAG
AGAAAGACCATGCTAGAATCCTTCTGAATCCTGAGTATTACTGCAGTTCGTGCTTACTAAATTTCCACTCTCCTTTTCCCTGTTTGTGTACCTAGGTTGA
AGAAGAAGAACCGAAAGAAGGTGAAGAGGCAACAGAGGTTAGTTTCCTGCGTAATTTTGTTGCCTTCATGTTGAAGTTGTCTCCAGTATATTTGTATGTG
ATGTATTTCCCTTTGTTCGATAGGGTGAAAAGAAGAAGAAAAAGAAAACAATCACTGAGAAGTACTGGGATTGGGAATTGGCTAATGAAACAAAGCCCAT
ATGGGTAAGGCAACACCTGATTAGTTTGTTACCTAGAATTGGTGCCTCCGCTGCAGTTATAACATGAAACATGTCTTTGATTTTCTCAATCTCCCATAGC
TGCATGAACAGATATGTGTTCTATTATTAATGGAAATTTTCTTCCATGCAGATGAGAAATCCAAAGGAAGTTGAGAAAACTGAGTACAATGAATTCTACA
AGAAGGCATTCAATGAGTTTTTGGATCCTCTTGCTTACACCCACTTTACAACAGAGGTGCCTGGACTTGTCAAACTTTACTTGTTTGTGTTTATCATTTT
CATGCGTAGAAACATTCATGATGAAACGGATGTTCTAAACAGGGTGAGGTGGAATTCAGGAGCGTCCTCTACATTCCAGGAATGGCACCTCTTAGCAATG
AGGAGATAATGAACCCTAAGACCAAGAATATCCGGCTGTATGTTAAGAGAGTCTTCATATCAGATGACTTCGATGGCGAGTTGGTATGTTGCTGTATTTT
TTACTGCTCTGTTTACATTATAGCTAGATGTTAGTTCTTCCGTTACTATGATAATAATGTTGAATGAATTACTCTCTTTGCAGTTCCCTAGATACTTAAG
CTTTGTAAAGGGTGTAGTGGACTCAAATGATCTTCCTCTCAATGTTTCCCGTGAGATTCTTCAAGAAAGTCGTATTGTAAGTTCTGGATATAATACATCT
GCGGTTTAACTTATAGTTACTGCTTACTAGACTCTGGGGAGTTATTGATGTCTGAATAATAACGGTTCGCTGATTGGGATCCTAATGTTTCAGGTCAGGA
TCATGCGCAAAAGACTTGTCAGGAAGACATTTGATATGATTCAGGAGATTGCTGAGAAAGAGGACAAGGAGGTTAGAACCAGACTTCTCTTTCCCAAGAT
GTTGATGTTTTGGGCCTTTTTTTTATGCATGTTGTTGTTTGTATTGCAGGACTACAAAAAATTTTGGGAGAGTTTTGGCAAATTTGTTAAACTTGGCTGC
ATTGAGGACACAGGAAATCACAAACGCCTTGCTCCTCTGTTGCGGTTTTACTCTTCCAAAAATGAGACAGATTTGATAAGTCTTGATCAGTATGTAGAGA
ACATGCCAGAAAACCAAAAGGCAATCTACTACATTGCTACAGACAGTCTTCAGAGTGCAAAGACTGCTCCTTTCTTGGAAAAGTTGGTTCAAAAAGACAT
TGAAGTAAGAGCACGATTTTTATTTACCATTTACCAAAGGTTTGTTGTTTGCTTGTGCTACAGTTCTGGCTCAGAGGCACACTTTTCCTTTTTCAGGTTC
TCTACCTTATCGAGCCGATTGATGAGGTTGCCATTCAGAATTTACAGACATACAAAGAGAAAAAATTTGTTGATATCAGCAAAGAAGACCTGGAATTGGG
TAATGGAATTTTGATGCGGTTGGCTATAAGTTTCCCCTGTTATGCCATCACATTTACTTACGTTGGCTCTTGGCTGCTACAGGTGATGAAGATGAGGACA
AGGAAAATGAGAGCAAGCAGGAATACACTCTTCTATGTGACTGGATAAAGCAACAGCTTGGTGACAAAGTTGCCAAGGTTCAGATATCAAACCGGCTTAG
CTCTTCGCCATGTGTTCTTGTATCTGGCAAATTTGGTTGGTCAGCAAACATGGAAAGGTACTCATAATGTTTTATAGATTTAATACAATTAGATCATCAC
CTAAAAATCTGTATTTTTTTCTAATGCTTGTTTATTTAAATTGACAGGCTTATGAAGGCACAAACACTTGGTGATACTTCAAGCTTAGAGTTCATGAGAG
GAAGAAGAATTTTTGAAATCAACCCCGACCACCCAATTGTCAAGGACTTGAGTGTAAGAGTTACTGTACCCTGCTAGTTCTTATACCTTGCCACATGCCT
ATCTTGATATAGAGCTTTCGTCCATATGTCATCCCCCCTTTATAAGAGGTTGGTCGACTAATCCTTTACAACAAACACAATTGCAGGCTGCTTGCAAAAA
CGAGCCTGAAAGTACCGAAGCCAAGAGGGCCGTTGAGCTGTTGTACGAGACTGCGCTGATCTCCAGTGGATATACTGTAAGTGCAACAAAAACTATGCTT
GTACACACGCTTTTATGATAACGAATGTTGCTATTTCCTCATGTTTCTTCATTTGCATCATCCAGCCTGACAGCCCAGCTGAGTTGGGTGGCAAGATCTA
CGAGATGATGACCATCGCTCTTGGCGGGAGATGGGGAAGACCGGAGGAGTCTGAAGCCGCCACCAGCGAATCCAACGTTGAGGTAGAGTCTTCTGAAGGT
TCCGCGACGGAAGTTGTTGAGCCCTCTGAAGTGAGGCCCGAGAGTGATCCATGGAAGGATTAA
>OsHsp90-6
ATGCTCGGGGCCTCGAGGCGTTCCGTCT
GCACCGCCGCGGCGGCGGCGGCGGCCGGGTCACGCCGCCGCGCCGCCGCCGGCGTCGCCTCCGCCGTTTCCGGGGATTCCTCCGTCTCGTCTTCCTCGGC
GCCCCCACGCTCGGTACGTGCCATCTCCGGCCTTGACTTTCTCTACGGCTGCGGCTGTTTCGGGCTGGTTGCGGGTTCAGAGGGAAAATGTGGGGGCTGG
TCGTGATCGCAAATTAGCGGAAATTGAGTGGTGCTTAATCTGTATAGTACTCTTGTTCGCCCATTACGTGGTATCAATTTGAGTTAATTTTGCGGTGTGT
GTTAATTCAAGCTAATTCGTTGGTTTAAGTTCATCTTGTTGATTGTGATATTTAATAGTCGATTGGGGGAATCATTAGATTTTTACTGTCTGATTGATTG
TTTGAATTGAGTCGAGCCTTTGAGCTTCTGTATGTGATACTCACAACCCACATGTATCGTCCGATTCTCAGGTGATTAATGGGGAGCCTGGTGTCCCTCA
GCTTCAGAAGAGGTTGCTCTCTGTGCTTGCTGCGCCCAAGCTTACCGGGACCGACAATGCTGCCTCCCTCAAGCTGAGGGAGGGTTCCCTTGTTGGCAGG
CGATATGAATCGAGTGCTGCAGCAGTTGATTCTTCTGATACGCCACCTGTGGAGAAGCATGAGTACCAGGCAGAGGTAACTACTGGAGCAATGGCTAATG
TTTTATTTTTCTTAATCAATCTCGTGTTACCAACGGTGTCATGATATTGTCCAATGTGCATGGCAGGTCAATAGGCTCATGGACTTGATTGTTCACAGCT
TGTATAGCAACAAGGAGGTGTTTCTTCGAGAGCTTGTCAGGTGGGTGTCATTCAAGAACATAAGTTGTTCACTAATTGAAGTTTGTACTAATCATCATCT
TGGTTTACTCTTGTGCGTTTAGTTTGATCTCTATGGTTTAATTTTTTTTAATTTCTTCATCGTGTATCTGTTTGCAGCAATGCAAGTGATGCACTTGATA
AGTTGCGGTATCTTAGTGTCACTGATCCTGATCTTATAAAGGATGGTGCTGGTCTTGACATTCGCATCCAAACAGATAAGGAGAATGGAATAATAACAAT
CACGTAAGTATTAGTTACTTGATCAATTATGTGGCTCCTTTCTTGCAAACTCATGCCTGCATTTGCTCCTTTTTATCTTTAGTGATACTGGGATTGGTAT
GACGAGGCAAGAACTTGTTGATTCTCTTGGAACTATAGCGAGCAGTGGAACTGCCAAATTCCTTAAGGCACTAAAGGTGTGTTCCATTTGCACTTTGCTG
ATGTTACCTTCATGTCCTTATTTTTCTTTGTTTCTTATCCTGTCATATTACTAATCTTAAGTATTATTATATAATAGGAGAGCCAAGAGGCTGGTGTTGA
CAGCAACTTGATTGGTCAATTTGGTGTTGGATTCTATTCTGCGTTTCTTGTTTCTGATAAGGTAAGATGCTATCGTGATTGTCTTTAATTAGAAGGTTAA
TAGCTGGCTGTTAATGACCTAGTGTTTATTTCCCATTGTCCTTGGCTGACATGTTAATATTTCATGAATATTATTTATTTTGTCTAATAGGTTGCAGTGT
CAACTAAGAGCCCAAAATCTGACAAGCAATATGTTTGGGAAGGCGAGGCAGAATCTAGTTCTTACACCATTAGAGAGGAGACAGACCCAGAGAAGCTCCT
TCCTAGGGGAACTCGCCTTACTCTGTACCTTAAGGTCTATTTGCTTATTTTGATATCATCCAACTCATTTTATACATGACCTGTTTCTAACTACAATTCT
TGGTATTGTTTCAGCGTGAGGACAAGGGTTTCGCACACCCTGAGAAGATTCAGAAACTTGTGAAGAATTACTCACAGTTTGTTTCCTTCCCTATTTATAC
TTGGCAAGAGAAAGGTTACACAAAAGAGGTGAATGCTCTTCCTTTGTTAATTATTTTTTATTGGACCAATGCATCAATTTAATTGTGGCATATTTTGCTC
TTTTAGGTTGAGGTCGATGAACCTGTTGAAGCTAAAGAAGGCGACGATGAGACTAAAACAGAGGTAACTGTGATATGCTTTTCTGCCAAGATAAATCTGT
TATACTTAATACTTGTGCATAATTGTATTACCATGATATTAACAGGTTAAGAAAAAGACAAAAACAGTTGTTGAGAAGTACTGGGATTGGGAGCTTACAA
ATGAAACACAACCTATATGGGTGAGATTTGATCTGTTCAGTGTGCTAATATGTTTTTATTAATGAATGCACCCATCACTTATTGAAAATATGAAGGTTCC
AAAAAAAAACTGAAGCTTTTTTTTTCATTCTCTGTTTATGGTAGCTTCGGAACCCTAGAGAGGTATCAACTGAGGAGTACAATGAGTTTTACAAGAAGAC
ATTCAATGAGTACATGGATCCCTTAGCATCCTCACACTTTACTACAGAGGTATGTCTGATTGCATTTGATTAGTTATCAGTTGATTCTTTCTTTTTGTCA
ATTGAACCAGAATCAAGGTTGATATAGGTAGCAGTGCAGTTATTTTGATGATATGTTCATTGTGCATGACTATTCTATGAAGACAAGTTTTTTTTCATGC
TTATACATTTGACAAATTTAACCAAACTTGCGATATCACAGTATTCTGTAACTGCTGTGACCAAATTAATATCTTCATACTATTCTTTCACAAAGAGTCA
AAGACACACGAGTGCTATTCATCAGGCAAACATATTTATATACAGGAACAGATAATAGTTCATCCTTCGTTAACACTAACTCAGCTGGTAAAGTTATGTA
ATACATGTCTATTGCTGCATATGCGACTCTTCATTTCAATTATGGTGGTTCTATTCAAATATTTTTTTGGATATCCACAAGCATGCGAATGTTTGGTTTT
GTAACATTGTATTGCATTATTCAGTGAAAATGATATTGTGATCAGTGCGGCAAAGATGCCAAACTGGTTCATCTTTTTGGTTAGAATTGCACCGATCTCC
ATGTGATAGTTCATTTATCTTCATGGATTGGCACCAATATAGCACATCTGTCTATCTCACGGTAAAACTGTGCCTGATTGCACTTCACAGGCTCACTTGG
CTGTGTTTGATTTTATTCATGCAGGGGGAAGTAGAATTCAGATCTATTCTCTATGTGCCTGCTACAAAGAAGGAGGATATAACTGATAGGAAGACCAAAA
ATATCAGGCTTTATGTTAAGCGCGTGTTTATATCAGACGACTTTGATGGGGAACTGGTATGCTTAATACACAGCAGCTCTTCATGATTCTTTGTCAAGTT
TTAGATAACCATGGAAATCTGACAATAAAAAAATGTTATTGATCAGTTCCCAAGATACCTGAGCTTTGTGAGGGGTGTTGTTGACTCAAATGACCTTCCA
TTAAATGTTTCTCGTGAGATCCTGCAAGAAAGCCGAATTGTAAGTGTTAATGAATGGTTTTCTGTCTATGTCTTGTACATTTCTATCATGATCTTCTAAC
ATTGATTTATCTTTCCTTTTTTTTTCCTTCTTGTTTGTTACAGGTGCGTATAATGAGAAAGAGGTTGGTGCGAAAGGCCTTTGATATGATACTTGGCATC
TCTTGTAGCGAAAACAGAGATGTAAGTTGTTTACTTTCCTTTTGTGCATGATGCCTCTGTTCTCTCCCTTATCCTTCAGTAGTTCAGTTCTCACCTGAAA
TTTACTGTAGGACTATGAAAGGTTCTGGGAAAACTATGGCAAGTTCTTAAAGCTGGGTTGCATGGAAGACAAGGAAAATCACAAGAGAATTGCTCCTTTG
CTCCGATTCTTTTCTTCTCAAAGCAATGAAGAATTAATTAGCTTGGATGAATACGTGGAAAATATGAAACCTGAGCAAAAGGACATTTACTACATTGCTG
CGGACAGTTTGAGTAGTGCAAAACATGCTCCTTTCCTGGAGAAGCTCAATGAAAAAGAGTACGAGGTATGTACTGTGAATAGCTTACCATGTTTGCAGAC
ACATGATCATATTTCTTAATTATATTTTGCTATTGGATTCTGGGCTTTATTGAATGCATTCATTGCCCATGCAAACTTTGCCCTGAAAGGCAAATATAGT
TTACTGGCCTTCAGGGCCTGTTGAATTTCATAGTTGAGATGCCTTATATTTTCCCAAATATTGGAACAAACATGCTTGTTTTTGCTACTATCTCACTGAC
ATCTAGCCATCTAGAAGGCTTAAGCCGGAGAACCCAATGGCAAAAACAGTGTTGCAGTACTGCTGAATGGCAAAAACAAAGTTTCTGTATTTGTTTACAT
GTCTTACTGATTAATGCTTTTACCCAGAAATGAGTTGATTCACTTCATCACTTGTTTCCTTTTTGTGACGGTTCTAACTTGTGTATATTTTGTAGGTTCT
ATTTTTAGTTGACCCAATGGATGAAGTGTCTGTCACAAATCTGAACTCCTACAAGGATAAGCGTTTCGTTGATATTAGCAAGGAAGACTTGGACTTAGGT
ATGCATACACAATCTTTGAAACCTCCTTCTACTGCTGAATGAGATGAGTTTGAAAATAGTTGTTTTGCCACATGAGAATTATTATTGTCCTTCATTATGG
CAAGACTTGTTTATATTTCACCCTTTTAATATAATGAATAGAGCCCTGTATGTCTTGTTTATATAATAAATGTAGGCAATGTCTTAACCTTGCAGAATTG
GGACAATTACCTCATTTCAGTCGTGTAAATCTTTTTTCCTGATTTCTGATTTTCATCTATAATGTAACTTAGGTGATAAGAATGAGGAAAAAGAGAAGGA
GATCAAGCAGGAATACAGCCAAACATGTGACTGGATCAAGAAACGCTTGGGTGAAAAGGTTGCTCGAGTTGATATATCAAACCGTCTCAGCTCATCACCA
TGTGTTCTAGTTGCAGCTAAGTTTGGTTGGTCTGCGAACATGGAAAGGTTAGTCTCTATCATGTTGACCTTTCTAGCACATAATTCTTGTAACTTAAAGT
TCTTAATAGTATTGTTGTGTTAACAGGTTGATGAGAGCGCAATCTATGGGTGACATGTCATCTCTGGATTTCATGCGTTCTAGGAAAGTTTTTGAAATCA
ACCCAGAGCATGAGATCATCAAGGGCTTGAATGTAAGTGTTCGGTCTGCTGTTTGCACTTCGCGCTTGTAATTTCCTGATAGTCCTTATGGGTTCCTTTT
TCCTCCTCAATGCAGGCTGCCTGCAGAGCCAACCCTGATGACCCAGAAGCTCTAAAGGCTGTAGATATCCTGTTTGAAACTTCTATGATCTCTAGTGGCT
TTACAGTAAGTACACCTGATTGCCTTCTTTTCCATCAAATAACCCTGGTCCATTTGATATGATAGGATATTCCGCCTTACCGTTGTGCATGTTTTCTATA
CTGAATGTCGTAATCTGTTTAAATTTCATCAATTTGTGTCATCTCATTTGTGGTATCATATTGCAGCCTGACAACCCTGCCGAGCTAAGTGGGAAGATAT
ATGAGATGATGAGCACAGCTATGGCCAGCAAGTGGGCCTCGCACGCTCAACCCGCTGAGATGAACCTGCAGCGAGACTCACCTGTCAGCTCTGAGCCGAT
TGAAGCCGAGGTGATTGAGCCGGAGTTGGTGGACGATAGCCAGAAGAAATAA
>OsHsp90-7
ATGCGCAAGTGGGCGCTCTCCTCCGCGCTCCTCCTCCTCCTCCTCCTCCTCACCACACTCCCCG
ATCCAGGCATGTCTCTGTCTGCCCCCGCCGCCGGAGGCGTTGTCTGATTTTTCGCGATTTTTTGGGTGTTTTTCTGTGGGAGTATAGTGAATTTTAGGTT
GGAACTCTGTGATCCGTTAGCTCCGGAGGCGACCAGTACAGATTCGATCTCACTTGGTCACCCTTTGATTGACTCTGCTGTGATTATTTGGTGCCACTAC
TTCGAGTAAGGGAGTGAGATGTGATGACTGATGAATTGGTAGTTTTTTTTTTTTTTGAAATAGTGCTCATAGTTGTCTGATCCGTTTGTGTGGACGTGAC
TTGTGCTTTGTGCGATCTCTGGTGGTGATTCTAGTCTGATTTTTGTTTTAGATCTCGCTTGTTGGGTTCGCGGCCACTTCGATCTGTTGTAATGGTAGGG
TTTATTGCGATTTCGAGATTTAGCTAGTTCTAGATCCGTAATCTGCTATTGCGCACCGTAATTTTGTCCGCAATAGGGCTCATTATATGCGGGGTTTAAA
TAGGGTTTAGTCCTGAGAGTAATAATACATCTGTATCAAGTCAGTTCAGTGTAAATCTAGTGCTGATTGTTGTTGATCTAGCGCCCCCAACTTACTGATC
TTAGTGATTTTTAAAGGCTTCTCAAGTCTAATTCACACACATTGCTCTACCGCAAGTCAACACATGATTCAAATTATTATTCGGTTCTGACCCTTCCTGT
ACTGCAGCTAAGAAGCTCCAAGTCAATGCTGATGACAGCACTGATGAGTTAGTTGATCCGCCGAAGGTAGAGGAGAAGATTGGTGGTGTTCCCCATGGCC
TGTCCACGGACTCTGAGGTTGTTCAGAGGTGTGCACGATCTTCTGATCAATGCTGATCGTTTCCATCTTATTGTGTTGTTGATATCTGTATGAGCAATAT
GGAATGTGTGCAGGGAGGCTGAGTCAATCTCGAGGAAGACCCTCAGGAGCTCAGCGGAGAAATTTGAGTTCCAGGCTGAGGTGTCCAGACTCATGGACAT
CATCATCAACTCACTCTACAGCAACAAGGACATTTTCCTGAGGGAGCTCATCTCCAATGCTTCTGATGTATGTAGTTGTATTGCATTTTGACTCCCTTTT
TAGGGCCTATTCAGAACACAGGAAAAGGAAAAACACAGGATAGGAAAAACGTAGGAATATGAAAGGAAATCACGTTGAAAACATAGGATTGAAAAACGCA
GGAATATAAAAGTTGAGAGCATTCGGTTTACAGGAAAGGAAATAAAAAGTAATCGAGGAGTAATCTGTATACTGTATTTATTATCTACCGCTATCTTGCT
TATCCCGTCTGTCTTGCTTATTATCTAGTGGCTGTTTTATTGCTTGATTGGCTTGATTCTGTCAAAGGGAATGAAACAAGAGATTGGAGTGGATGGAATT
TTCCTCCGTTTTTCCTGTGGAATCAGCAGCAAAGGATTTTTTCCTACAGTTTTCCCATAACCACTTTTTATGATCCGAACGATAGGATAGGAAAAAATCC
CATGTGAACAGTATTCCTATGAAATTCCCGGGAAAAGCCTCCAATCCAAATGAGCCCTTAAGGTTATTAGTAGATGCTAGGAATTTAATGTGTGCTTTTT
TTTTATGTGTAGGCTTTGGACAAGATTAGGTTCCTGGCTCTCACTGATAAGGAGGTTTTGGGCGAAGGTGACACTGCTAAGCTTGAAATCCAGGTATATT
AAACTTCGTAGCTGATAGTCTTTTTTGTGTGGTATATCTTGTTTTGGAAATTGACTTCATGGCATCTGCTGTGGGCACGTGTAGATTAAGCTGGATAAGG
AGAAGAAGATTCTCTCCATTCGGGATAGGGGTATTGGTATGACCAAGGAAGATCTCATTAAGAACCTTGGGACCATTGCCAAATCTGGAACTTCAGGTAT
TACTCCTTTGTACTGATTTCTCTTAAAGTTATGTGTATTCTCTTGCTAAAACTTTAGTATTATCTATTTGTTTGTAAAGAGAATTTTACCAAGTGCCATT
TAACTTAAACTTGAGTGATACCAATTCCTTGAAATTTTTGCAGCTTTTGTGGAAAAGATGCAGACTGGGGGTGACCTCAATCTCATTGGGCAATTCGGTG
TTGGTTTCTATTCAGTATACTTGGTTGCTGACTATGTTGAAGTGATCAGCAAGCACAATGACGACAAACAGTAAGACACCACTGAAATACAGCGGCTACA
TATTGTGTTTTTGGTTCATCTTCTTTTCCTTCACTGGCATGACAACCTACTTCATGTTCTGCTGTTGCACTTTTTCTCTGATAGGCATGTCTGGGAGTCC
AAAGCTGATGGATCATTCGCTATCTCTGAGGATACATGGAATGAACCCCTGGGCCGTGGAACTGAAATAAGACTGCACCTCCGAGATGAAGCCAAGGAGT
ACGTGGAAGAAGACAAGCTAAAGGTATTACCATCATTACTGTCAATTGGCTTCATGCTGTGACATCAAATATGCGATATGCACATGATAGTGGTACTTGG
TGTCTGCATTGTCTCTGTGCTTTATGCTTGTCACCTCGGAATGTGGATGTAGCTTTGCTGCAAGCTTCGGATAGGAATTGTCATTTCGCTTGTTTGCATA
TATGGCTTATGGTTAGGGTTGTTCAACAGCTTTTTTAGCATGAATTGCTGCCTTTGGTTGAAACCTAGTCTGTATAACTAGTAGGGACAAGAGACCTTTT
CATTAGCCCTGAATGTCATTGCTTACAAGGAAGTTTAGCATTACCTTTTTGTAAATTCATTTTGCTGCATAGTCTGGCAAATTTCTGTTGAATAGCTGCT
ATTGAGACATTATACAAAGAAAATAACTTACTATCTTGAACATTTCATGGTCTTGCAGGATTTGGTGAAGAAGTACTCTGAGTTCATCAATTTCCCCATT
TACTTGTGGGCAACCAAGGAGGTTGATGTGGAAGTGCCAGCTGATGAGGATGAGTCAAGTGAATCAAGTGAAGAAGAGGAATCATGTAAGTTTTCAGTTT
ATGTTTTTATATCTTTTAGATGATACGTAAGTTATTTGCACATAAGTGCTAACATATTAGCTTTTCTTGGCAGCCCCTGAGTCTACAGAGGAAGAAGAGA
CAGAAGAGAGTGAAGAGAAGAAGCCCAAGACAAAGACAGTAAAGGAAACCACTACTGAGTGGGAGCTTCTGAATGATGTGAAGGCTATATGGCTTCGTAG
CCCTAAGGAGGTTACTGAAGAAGAATACACAAAGTTTTACCACTCACTTGCTAAGGTACACAGACTGCAGTGATGAATTTACAGGAGCATAACATTTTAT
GTAAGCCTTGCAGAAGAAAGCAAGTAACCTCATTTAATATCAAATTATTTTGTAGGACTTTGGTGATGACAAGCCCTTGTCTTGGAGCCACTTCACTGCT
GAGGGAGATGTTGAGTTCAAAGCTTTGCTCTTTGTTCCTCCCAAGGCTCCACATGATCTCTATGAGAGTTACTACAACTCTAACAAGTCAAACCTTAAGT
TGTATGTTAGAAGGGTTTTCATCTCTGATGAATTTGATGAGCTTCTTCCGAAGTATCTCAGCTTTTTGAAGGTACTAGATTACTATTTCATGAACGACAC
GGTATTCCATTCATTGACTTATGCAGCCTAAACCTATAAGCTATTATCTGTAGGGTCTCGTCGACTCGGACACATTGCCTCTCAATGTATCACGAGAAAT
GCTCCAACAACATAGCAGCCTGAAGACCATCAAGAAGAAACTAATCCGCAAAGCTCTTGACATGATTAGAAAACTTGCTGAGGAAGATCCTGATGAGTAC
AGCAACAAAGATAAGACAGGTAACAAGTTCTCTGTGGATCACAGGTCATATACTGTTATTTATGATGTAATTCTCACATAATCTTCTGTACTCAGATGAA
GAAAAAAGTGCAATGGAGGAGAAAAAGGGCCAGTATGCCAAGTTCTGGAATGAGTTTGGAAAATCAGTCAAGTTGGGCATCATTGAAGACGCAACTAACA
GGAACCGTCTTGCAAAGCTTCTGAGATTTGAAAGGTTTGTCTTCTATTCTAATGTCCACTAATTGCTGTAGTTATATATGCGAGGGATAATAGAACTGAG
TTTTTATCTGTTTCAGTACCAAGTCGGAAGGCAAACTTGCCTCTCTTGATGAGTACATTTCAAGGATGAAGCCAGGGCAGAAGGACATCTTTTACATTAC
CGGAAGCAGCAAGGAACAATTAGAGAAATCACCGTTCCTTGAGAGGCTAACCAAAAAGAACTACGAGGTGTGTTACCGAGAGGCCTCATTTTTTTACAGT
ATCTTATGTCATGCATTCTATGTTTTTTTTTTTTGAAAAGAATGTATTCTATGGTTTCTCCTTATGGTTTTTAATATTACACATTCATCGCATTGTTGTA
CTGTGGTATTTCTACTCATGTCTATTTACTCCCTCAAAAATAAGTAGGTTGATTTCTGGAATTGTTAGGCTTAGTGTTAGATTTACCCATTCAAGATTGC
ATAGGTCTATATGCCAAAGATTTTTGACTCAGGAATCATGAATCTAATGGACCATAACCCTGCACCGAGGTCACTGTACTATGTTTCAATACGTGTAATG
GTACATATTATTTCTGATGTACCTTAGTTTTACCATCCTCTATATCGTTGATAAACCTCCACACTCCTCCGCTTTTAACCTAAAAATTGCTATGTAGTAT
GAATGAGGGTAAAATCACAGGTTTGCAGAACTTCATTCAGAAGCCGGGTACTGCACCACATTTATTGCTTTTTTATGAGCTCCTCCAATAGAATTACTCT
GGATCCCTGGAGCTTAACTAATACTTTTGTTATCTTTTGTTGCAGGTTATCTACTTCACTGACCCTGTTGACGAGTACTTGATGCAATACCTCATGGACT
ACGAGGACAAGAAGTTCCAGAACGTCTCCAAGGAGGGTCTCAAACTCGGCAAGGACTCTAAGCTCAAGGACCTCAAGGAGTCCTTCAAGGAGCTGACCGA
CTGGTGGAAGAAGGCTCTTGACACCGAGAGCGTGGACTCGGTGAAGATCAGCAACCGGCTGAGCGACACCCCCTGCGTGGTGGTGACATCCAAGTACGGG
TGGAGCGCCAACATGGAGAAGATCATGCAGTCACAGACCCTCTCGGATGCCAGCAAGCAGGCGTACATGCGCGGCAAGAGGGTACTCGAGATCAACCCCA
GGCACCCCATCATCAAGGAACTCCGTGACAAGGTCGCCCAGGACAGCGAGGTACTGAAGCTTATTAGATCGACAAAAACCTCACTAATATTTATCATTTC
TTTGCTTCCAAATACGTCGAAAAAAAAACTTATGGTTTTGTGCAATCTTGATGCAGAGCGAGAGCTTGAAGCAGACGGCGAAGCTGGTGTACCAGACGGC
CCTCATGGAGAGCGGCTTCAACCTTCCTGATCCCAAGGACTTCGCCTCCAGCATCTACAGGTCGGTGCAGAAGAGCCTTGACCTGAGCCCCGACGCGGCC
GTGGAAGAGGAAGAGGAGGTCGAGGAGGCCGAGGTTGAAGAGAAGGAATCATCCAACATCAAGGAGGAGGCGGAGCCGTCGTCGTATGATAAGGACGAGC
TGTAG

## Sheet: At-AA
>AtHsp90-1
MADVQMADAETFAFQAEINQLLSLIINTFYSNKEIFLRELISNSSDALDKIRFESLTDKSKLDGQPELFIRLVPDKSNKTLSIIDSGIGMTKADLVNNLG
TIARSGTKEFMEALQAGADVSMIGQFGVGFYSAYLVAEKVVVTTKHNDDEQYVWESQAGGSFTVTRDVDGEPLGRGTKITLFLKDDQLEYLEERRLKDLV
KKHSEFISYPIYLWTEKTTEKEISDDEDEDEPKKENEGEVEEVDEEKEKDGKKKKKIKEVSHEWELINKQKPIWLRKPEEITKEEYAAFYKSLTNDWEDH
LAVKHFSVEGQLEFKAILFVPKRAPFDLFDTRKKLNNIKLYVRRVFIMDNCEELIPEYLSFVKGVVDSDDLPLNISRETLQQNKILKVIRKNLVKKCIEM
FNEIAENKEDYTKFYEAFSKNLKLGIHEDSQNRGKIADLLRYHSTKSGDEMTSFKDYVTRMKEGQKDIFYITGESKKAVENSPFLERLKKRGYEVLYMVD
AIDEYAVGQLKEYDGKKLVSATKEGLKLEDETEEEKKKREEKKKSFENLCKTIKEILGDKVEKVVVSDRIVDSPCCLVTGEYGWTANMERIMKAQALRDS
SMSGYMSSKKTMEINPDNGIMEELRKRAEADKNDKSVKDLVMLLYETALLTSGFSLDEPNTFAARIHRMLKLGLSIDEDENVEEDGDMPELEEDAAEESK
MEEVD
>AtHsp90-2
MADAETFAFQAEINQLLSLIINTFYSNKEIFLRELISNSSDVRSLSLSTLLYTCVSRLIDLADGSVDLGLALDKIRFESLTDKSKLDGQPELFIHIIPDK
TNNTLTIIDSGIGMTKADLVNNLGTIARSGTKEFMEALAAGADVSMIGQFGVGFYSAYLVADKVVVTTKHNDDEQYVWESQAGGSFTVTRDTSGETLGRG
TKMVLYLKEDQLEYLEERRLKDLVKKHSEFISYPISLWIEKTIEKEISDDEEEEEKKDEEGKVEEVDEEKEKEEKKKKKIKEVSHEWDLVNKQKPIWMRK
PEEINKEEYAAFYKSLSNDWEEHLAVKHFSVEGQLEFKAILFVPKRAPFDLFDTKKKPNNIKLYVRRVFIMDNCEDIIPEYLGFVKGIVDSEDLPLNISR
ETLQQNKILKVIRKNLVKKCLELFFEIAENKEDYNKFYEAFSKNLKLGIHEDSQNRTKIAELLRYHSTKSGDELTSLKDYVTRMKEGQNDIFYITGESKK
AVENSPFLEKLKKKGIEVLYMVDAIDEYAIGQLKEFEGKKLVSATKEGLKLDETEDEKKKKEELKEKFEGLCKVIKDVLGDKVEKVIVSDRVVDSPCCLV
TGEYGWTANMERIMKAQALRDSSMAGYMSSKKTMEINPENSIMDELRKRADADKNDKSVKDLVLLLFETALLTSGFSLDEPNTFGSRIHRMLKLGLSIDD
DDAVEADAEMPPLEDDADAEGSKMEEVD
>AtHsp90-3
MADAETFAFQAEINQLLSLIINTFYSNKEIFLRELISNSSDALDKIRFESLTDKSKLDGQPELFIHIIPDKTNNTLTIIDSGIGMTKADLVNNLGTIARS
GTKEFMEALAAGADVSMIGQFGVGFYSAYLVADKVVVTTKHNDDEQYVWESQAGGSFTVTRDTSGEALGRGTKMVLYLKEDQMEYIEERRLKDLVKKHSE
FISYPISLWIEKTIEKEISDDEEEEEKKDEEGKVEEVDEEKEKEEKKKKKIKEVSHEWDLVNKQKPIWMRKPEEINKEEYAAFYKSLSNDWEEHLAVKHF
SVEGQLEFKAILFVPKRAPFDLFDTKKKPNNIKLYVRRVFIMDNCEDIIPEYLGFVKGIVDSEDLPLNISRETLQQNKILKVIRKNLVKKCLELFFEIAE
NKEDYNKFYEAFSKNLKLGIHEDSQNRTKIAELLRYHSTKSGDELTSLKDYVTRMKEGQNDIFYITGESKKAVENSPFLEKLKKKGIEVLYMVDAIDEYA
IGQLKEFEGKKLVSATKEGLKLDETEDEKKKKEELKEKFEGLCKVIKDVLGDKVEKVIVSDRVVDSPCCLVTGEYGWTANMERIMKAQALRDSSMGGYMS
SKKTMEINPENSIMDELRKRADADKNDKSVKDLVLLLFETALLTSGFSLDEPNTFGSRIHRMLKLGLSIDDDDVVEADADMPPLEDDADAEGSKMEEVD
>AtHsp90-4
MADAETFAFQAEINQLLSLIINTFYSNKEIFLRELISNSSDALDKIRFESLTDKSKLDGQPELFIHIIPDKTNNTLTIIDSGIGMTKADLVNNLGTIARS
GTKEFMEALAAGADVSMIGQFGVGFYSAYLVADKVVVTTKHNDDEQYVWESQAGGSFTVTRDTSGEALGRGTKMILYLKEDQMEYIEERRLKDLVKKHSE
FISYPISLWIEKTIEKEISDDEEEEEKKDEEGKVEEIDEEKEKEEKKKKKIKEVTHEWDLVNKQKPIWMRKPEEINKEEYAAFYKSLSNDWEEHLAVKHF
SVEGQLEFKAILFVPKRAPFDLFDTKKKPNNIKLYVRRVFIMDNCEDIIPDYLGFVKGIVDSEDLPLNISRETLQQNKILKVIRKNLVKKCLELFFEIAE
NKEDYNKFYEAFSKNLKLGIHEDSQNRTKIAELLRYHSTKSGDELTSLKDYVTRMKEGQNEIFYITGESKKAVENSPFLEKLKKKGYEVLYMVDAIDEYA
IGQLKEFEGKKLVSATKEGLKLEETDDEKKKKEELKEKFEGLCKVIKDVLGDKVEKVIVSDRVVDSPCCLVTGEYGWTANMERIMKAQALKDSNTGGYMS
SKKTMEINPENSIMDELRKRAEADKNDKSVKDLVLLLFETALLTSGFSLDEPNTFGSRIHRMLKLGLSIEEDDAVEADAEMPPLEDDADAEGSKMEEVD
>AtHsp90-5
MAPALSRSLYTSPLTSVPITPVSSRLSHLRSSFLPHGGALRTGVSCSWNLEKRCNRFAVKCDAAVAEKETTEEGSGEKFEYQAEVSRLLDLIVHSLYSHK
EVFLRELVSNASDALDKLRFLSVTEPSLLGDGGDLEIRIKPDPDNGTITITDTGIGMTKEELIDCLGTIAQSGTSKFLKALKENKDLGADNGLIGQFGVG
FYSAFLVAEKVVVSTKSPKSDKQYVWESVADSSSYLIREETDPDNILRRGTQITLYLREDDKYEFAESTRIKNLVKNYSQFVGFPIYTWQEKSRTIEVEE
DEPVKEGEEGEPKKKKTTKTEKYWDWELANETKPLWMRNSKEVEKGEYNEFYKKAFNEFLDPLAHTHFTTEGEVEFRSILYIPGMGPLNNEDVTNPKTKN
IRLYVKRVFISDDFDGELFPRYLSFVKGVVDSDDLPLNVSREILQESRIVRIMRKRLIRKTFDMIQEISESENKEDYKKFWENFGRFLKLGCIEDTGNHK
RITPLLRFFSSKNEEELTSLDDYIENMGENQKAIYYLATDSLKSAKSAPFLEKLIQKDIEVLYLVEPIDEVAIQNLQTYKEKKFVDISKEDLELGDEDEV
KDREAKQEFNLLCDWIKQQLGDKVAKVQVSNRLSSSPCVLVSGKFGWSANMERLMKAQALGDTSSLEFMRGRRILEINPDHPIIKDLNAACKNAPESTEA
TRVVDLLYDTAIISSGFTPDSPAELGNKIYEMMAMAVGGRWGRVEEEEESSTVNEGDDKSGETEVVEPSEVRAESDPWQD
>AtHsp90-6
MIRLSKRSVSTLLRSGNQSFRIAAAASTSRSSPSATDVKRSDTESRWYSSLTNGQSKNSGSFAQLNMKTNWFMGYRNESSAAASDSSSQAPPPAEKFEYQ
AEVSRLMDLIVNSLYSNKEVFLRELISNASDALDKLRYLSVTNPELSKDAPDLDIRIYADKENGIITLTDSGIGMTRQELVDCLGTIAQSGTAKFMKALK
DSKDAGGDNNLIGQFGVGFYSAFLVADRVIVSTKSPKSDKQYVWEGEANSSSFTIQEDTDPQSLIPRGTRITLHLKQEAKNFADPERIQKLVKNYSQFVS
FPIYTWQEKGYTKEVEVEDDPTETKKDDQDDQTEKKKKTKKVVERYWDWELTNETQPIWLRNPKEVTTAEYNEFYRKAFNEYLDPLASSHFTTEGEVEFR
SILYVPPVSPSGKDDIVNQKTKNIRLYVKRVFISDDFDGELFPRYLSFVKGVVDSHDLPLNVSREILQESRIVRIMKKRLVRKAFDMILGISLSENREDY
EKFWDNFGKHLKLGCIEDRENHKRIAPLLRFFSSQSENDMISLDEYVENMKPEQKAIYFIASDSITSAKNAPFLEKMLEKGLEVLYLVEPIDEVAVQSLK
AYKEKDFVDISKEDLDLGDKNEEKEAAVKKEFGQTCDWIKKRLGDKVASVQISNRLSSSPCVLVSGKFGWSANMERLMKAQSTGDTISLDYMKGRRVFEI
NPDHSIIKNINAAYNSNPNDEDAMRAIDLMYDAALVSSGFTPDNPAELGGKIYEMMDVALSGKWSSPEVQPQQQQMAHSHDAETFEAEVVEPVEVDGKK
>AtHsp90-7
MRKRTLVSVLFLFSLLFLLPDQGRKLHANAEESSDDVTDPPKVEEKIGGHGGLSTDSDVVHRESESMSKKTLRSNAEKFEFQAEVSRLMDIIINSLYSNK
DIFLRELISNASDALDKIRFLALTDKDVLGEGDTAKLEIQIKLDKAKKILSIRDRGIGMTKEDLIKNLGTIAKSGTSAFVEKMQSSGDLNLIGQFGVGFY
SAYLVADYIEVISKHNDDSQYVWESKANGKFAVSEDTWNEPLGRGTEIRLHLRDEAGEYLEESKLKELVKRYSEFINFPISLWASKEVETEVPVEEDESA
DEETETTSTEEEKEEDAEEEDGEKKQKTKKVKETVYEWELLNDVKAIWLRSPKEVTEEEYTKFYHSLSKDFTDEKPMAWSHFNAEGDVEFKAVLYVPPKA
PHDLYESYYNSNKANLKLYVRRVFISDEFDELLPKYLSFLKGLVDSDTLPLNVSREMLQQHSSLKTIKKKLIRKALDMIRKLAEEDPDEIHDDEKKDVEK
SGENDEKKGQYTKFWNEFGKSVKLGIIEDAANRNRLAKLLRFETTKSDGKLTSLDQYIKRMKKSQKDIFYITGSSKEQLEKSPFLERLIKKGYEVIFFTD
PVDEYLMQYLMDYEDKKFQNVSKEGLKVGKDSKDKELKEAFKELTKWWKGNLASENVDDVKISNRLADTPCVVVTSKFGWSANMERIMQSQTLSDANKQA
YMRGKRVLEINPRHPIIKELKDRIASDPEDESVKETAQLMYQTALIESGFILTDPKDFAARIYNSVKSGLNISPDAVADEEIEAAEEPETSEATETKSDD
LAGGLNIEAEPVEQQEENTKDEL

## Sheet: At-CDS
>AtHsp90-1
ATGGCGGATGTTCAGATGGCTGATGCAGAGACTTTTGCTTTCCAAGCTGAGATTAACCAGCTTCTTAGCTTGATCATCAACACGTTCTACAGCAACAAAG
AAATCTTCCTCCGTGAGCTCATCAGTAACTCTTCTGATGCTCTTGACAAGATCCGATTTGAGAGCTTAACGGATAAGAGCAAGCTCGATGGACAGCCTGA
ACTCTTCATTAGATTGGTTCCTGACAAGTCTAATAAGACGCTCTCAATTATTGACAGTGGTATTGGCATGACCAAAGCAGATTTGGTGAACAACTTGGGA
ACCATTGCGAGGTCTGGAACAAAAGAGTTTATGGAGGCGCTTCAAGCTGGAGCTGATGTAAGCATGATAGGACAATTTGGTGTTGGTTTCTACTCTGCTT
ATCTTGTTGCAGAGAAGGTTGTTGTCACTACAAAGCACAATGATGATGAACAATACGTTTGGGAGTCTCAAGCTGGTGGTTCCTTCACTGTCACTAGGGA
TGTGGATGGGGAACCACTTGGTAGAGGAACTAAGATCACCCTCTTCCTTAAGGACGATCAGCTTGAATACTTGGAGGAGAGGAGACTCAAAGACTTGGTG
AAGAAGCACTCTGAGTTCATCAGTTACCCTATCTACCTTTGGACCGAGAAAACCACCGAGAAGGAGATCAGTGACGATGAGGATGAAGATGAACCAAAGA
AAGAAAACGAAGGTGAGGTTGAAGAAGTTGATGAGGAGAAGGAGAAAGATGGTAAAAAGAAGAAGAAAATCAAGGAAGTCTCTCACGAGTGGGAACTCAT
CAACAAGCAGAAACCGATCTGGTTGAGGAAGCCAGAAGAGATCACTAAGGAAGAGTATGCTGCTTTCTACAAGAGCTTGACCAATGACTGGGAAGATCAC
TTAGCCGTGAAACACTTCTCAGTGGAGGGTCAGCTAGAATTCAAGGCCATTCTCTTTGTACCAAAGAGAGCTCCGTTTGATCTCTTTGACACGAGGAAGA
AGTTGAACAACATCAAGCTTTATGTCAGGAGGGTGTTCATTATGGACAACTGTGAAGAGCTAATCCCAGAGTACCTCAGCTTTGTGAAAGGTGTTGTTGA
CTCTGATGACTTGCCACTCAACATCTCTCGTGAGACGCTTCAACAGAACAAGATCCTTAAGGTGATCAGGAAGAATCTAGTGAAGAAGTGCATTGAGATG
TTCAACGAGATTGCTGAGAACAAAGAGGACTACACCAAATTCTATGAGGCTTTCTCCAAGAATCTCAAATTGGGTATCCATGAAGACAGTCAGAACAGGG
GAAAGATTGCTGATCTTCTACGGTACCACTCCACAAAGAGTGGTGATGAAATGACGAGCTTCAAAGATTACGTCACAAGGATGAAGGAAGGTCAAAAGGA
CATTTTCTACATCACTGGTGAAAGCAAAAAGGCGGTGGAGAATTCTCCCTTCTTGGAGAGGCTGAAGAAGAGAGGATACGAGGTACTTTACATGGTGGAT
GCGATTGACGAATACGCTGTTGGACAATTGAAGGAGTATGACGGTAAGAAACTTGTTTCTGCGACTAAAGAAGGCCTCAAACTTGAAGATGAGACCGAAG
AAGAGAAGAAAAAGAGGGAAGAGAAGAAGAAGTCCTTCGAGAATCTGTGCAAGACGATTAAGGAAATTCTCGGGGACAAGGTTGAGAAGGTTGTGGTCTC
AGACAGGATTGTGGACTCTCCCTGCTGTCTAGTAACTGGTGAATATGGATGGACTGCAAATATGGAGAGGATTATGAAGGCACAGGCGTTGAGAGATAGC
AGCATGAGTGGTTACATGTCGAGCAAGAAAACAATGGAGATCAACCCCGACAACGGTATAATGGAGGAGCTCAGGAAGAGAGCTGAAGCAGACAAGAATG
ACAAGTCTGTTAAAGATCTTGTCATGTTGCTGTATGAGACAGCTTTGTTGACGTCTGGATTCAGTCTTGATGAACCGAACACTTTTGCTGCTAGGATTCA
CAGGATGTTGAAGTTGGGTCTGAGTATTGATGAGGATGAGAACGTTGAGGAAGATGGTGATATGCCTGAGTTGGAGGAGGACGCTGCTGAAGAGAGCAAG
ATGGAGGAAGTCGACTAA
>AtHsp90-2
ATGGCGGACGCTGAAACCTTTGCTTTCCAAGCTGAGATCAACCAGTTGCTTTCCCTCATCATCAATACCTTTTACTCTAACAAGGAGATCTTCCTCCGTG
AACTCATCAGTAACTCTTCTGATGTACGATCTCTATCTCTCTCTACCTTATTGTATACTTGTGTATCTCGTTTGATTGATTTGGCGGATGGATCTGTAGA
TTTAGGTTTGGCTTTGGACAAGATTAGATTCGAGTCCTTGACGGACAAGAGCAAGCTCGATGGTCAGCCTGAGCTCTTCATTCACATCATTCCCGACAAG
ACTAACAACACCTTGACCATTATTGATAGTGGTATTGGCATGACCAAGGCTGATTTGGTCAACAACCTTGGAACAATTGCAAGATCTGGAACCAAGGAAT
TCATGGAAGCACTGGCTGCTGGAGCTGATGTTAGCATGATTGGTCAGTTTGGTGTTGGTTTCTACTCTGCTTACTTGGTTGCTGACAAGGTTGTTGTTAC
TACCAAGCACAATGACGATGAGCAGTACGTGTGGGAGTCTCAGGCCGGGGGATCTTTCACTGTGACCAGAGACACCTCTGGGGAGACTCTTGGTAGAGGA
ACAAAGATGGTTCTTTACCTCAAGGAAGACCAGTTGGAGTACCTTGAGGAGCGAAGGCTTAAGGATTTGGTGAAGAAGCACTCTGAGTTCATCAGCTACC
CAATCTCTCTCTGGATTGAGAAGACCATTGAGAAGGAGATCTCTGATGATGAAGAGGAGGAAGAGAAGAAGGATGAGGAAGGCAAGGTTGAGGAAGTTGA
TGAGGAGAAAGAAAAGGAGGAGAAGAAAAAGAAGAAGATTAAGGAGGTTTCTCATGAGTGGGATTTGGTGAACAAGCAGAAGCCTATCTGGATGAGGAAG
CCAGAGGAGATCAACAAGGAGGAGTACGCTGCTTTCTACAAGAGTCTCAGCAATGATTGGGAGGAGCATTTGGCTGTGAAGCATTTCTCTGTTGAAGGAC
AGCTTGAGTTCAAAGCTATCCTCTTTGTTCCCAAGAGAGCTCCTTTTGATCTCTTTGACACTAAGAAGAAGCCCAACAACATCAAGCTCTATGTCCGTCG
TGTCTTCATCATGGACAACTGTGAAGACATCATCCCTGAGTACCTCGGATTTGTGAAAGGTATTGTCGACTCTGAAGATCTTCCTCTCAACATCTCGAGA
GAGACATTGCAGCAGAACAAGATCCTCAAGGTCATCCGCAAGAACCTTGTGAAGAAGTGCCTTGAGCTCTTCTTTGAGATTGCTGAGAACAAGGAAGACT
ACAACAAGTTCTACGAGGCTTTCTCTAAGAACCTGAAGCTCGGTATCCATGAGGACTCCCAAAACAGAACCAAGATTGCTGAGTTGCTCCGTTACCACTC
AACCAAGAGCGGTGATGAATTGACTAGTCTCAAGGACTACGTGACAAGGATGAAGGAAGGTCAGAACGATATCTTCTACATCACTGGTGAGAGCAAGAAG
GCTGTTGAGAACTCTCCATTCCTTGAGAAGCTCAAGAAGAAAGGTATTGAAGTTCTCTACATGGTTGATGCGATTGATGAGTACGCTATTGGTCAGCTTA
AGGAATTCGAGGGAAAGAAACTTGTTTCTGCAACCAAGGAAGGTCTGAAACTGGATGAGACCGAAGATGAAAAGAAGAAGAAAGAAGAGCTCAAGGAGAA
GTTTGAAGGACTCTGCAAAGTGATCAAAGACGTTTTGGGTGACAAGGTCGAGAAGGTTATTGTTTCTGACCGTGTTGTGGACTCACCGTGCTGTCTTGTA
ACCGGCGAATACGGCTGGACTGCAAACATGGAGAGGATCATGAAAGCTCAAGCCTTGAGAGACAGCAGCATGGCTGGTTACATGTCGAGTAAGAAGACAA
TGGAGATTAATCCAGAGAACTCCATCATGGATGAGTTGAGAAAGCGAGCTGACGCAGACAAGAACGACAAGTCTGTGAAGGACCTTGTGCTTCTCCTCTT
TGAGACCGCTCTTCTCACTTCTGGTTTCAGCCTTGATGAGCCAAACACTTTCGGAAGCAGGATCCACAGGATGCTGAAGCTTGGACTGAGCATTGATGAC
GATGATGCTGTTGAAGCCGATGCTGAGATGCCTCCCCTTGAAGACGATGCTGATGCCGAAGGTAGCAAGATGGAGGAAGTCGACTAA
>AtHsp90-3
ATGGCGGACGCAGAAACCTTTGCTTTCCAAGCTGAGATCAACCAGTTGCTCTCCCTCATCATCAATACCTTTTACTCTAACAAGGAGATCTTCCT
TCGTGAACTCATCAGTAACTCTTCTGATGCTTTGGACAAGATTAGGTTTGAGTCCTTGACAGACAAGAGCAAGCTCGATGGTCAGCCAGAGCTCTTCATT
CACATCATTCCCGACAAGACTAACAACACCTTGACGATTATCGATAGTGGTATTGGGATGACCAAGGCTGATCTGGTGAACAACCTTGGAACAATTGCAA
GATCTGGAACCAAAGAATTCATGGAGGCGTTGGCTGCTGGAGCTGATGTTAGCATGATTGGACAGTTTGGTGTTGGTTTCTACTCTGCTTACTTGGTTGC
TGACAAGGTTGTTGTTACTACCAAGCACAATGACGATGAGCAGTACGTGTGGGAGTCTCAGGCCGGTGGATCTTTCACCGTCACCAGAGACACCTCTGGT
GAGGCTCTTGGTAGAGGAACTAAGATGGTCCTTTACCTCAAGGAAGACCAGATGGAGTACATTGAGGAGCGAAGGCTTAAGGATTTGGTGAAGAAGCACT
CTGAGTTCATCAGCTACCCAATCTCTCTCTGGATTGAGAAGACCATTGAGAAGGAGATCTCTGATGATGAAGAGGAGGAAGAGAAGAAGGATGAGGAAGG
CAAGGTTGAGGAAGTTGATGAGGAGAAAGAAAAGGAGGAGAAGAAAAAGAAGAAGATTAAGGAGGTTTCTCATGAGTGGGATTTGGTGAACAAGCAGAAA
CCGATTTGGATGAGGAAGCCAGAGGAGATCAACAAGGAGGAGTACGCTGCTTTCTACAAGAGTTTGAGCAATGACTGGGAAGAGCATTTGGCTGTGAAGC
ATTTCTCAGTTGAAGGACAGCTTGAGTTCAAAGCTATCCTCTTTGTTCCCAAGAGAGCTCCTTTTGATCTCTTTGACACTAAGAAGAAGCCCAACAACAT
CAAGCTCTATGTCCGTCGTGTCTTCATCATGGACAACTGTGAAGACATCATTCCTGAGTACCTTGGGTTTGTCAAGGGTATTGTTGACTCTGAAGATCTT
CCTCTCAACATCTCAAGAGAAACATTGCAGCAGAACAAGATCCTCAAGGTCATCCGCAAGAACCTTGTGAAGAAGTGTCTTGAGCTCTTCTTTGAGATTG
CTGAGAACAAGGAGGACTACAACAAGTTCTATGAGGCTTTCTCTAAGAACCTGAAGCTCGGTATCCATGAGGACTCCCAAAACAGAACCAAGATTGCTGA
GTTGCTCCGTTACCACTCAACCAAGAGCGGTGATGAATTGACCAGTCTCAAGGACTACGTGACAAGGATGAAGGAAGGTCAGAACGATATCTTCTATATC
ACTGGTGAGAGCAAGAAGGCTGTTGAGAACTCTCCATTCCTTGAGAAGCTCAAGAAGAAGGGTATTGAAGTTCTCTACATGGTTGACGCTATCGATGAGT
ATGCTATTGGTCAGCTCAAGGAATTCGAAGGAAAGAAGCTTGTCTCTGCAACCAAGGAAGGTCTGAAACTGGATGAGACTGAAGACGAGAAGAAGAAGAA
AGAAGAGCTCAAGGAGAAGTTTGAGGGACTCTGCAAAGTGATCAAGGACGTTTTGGGAGACAAGGTTGAGAAGGTTATCGTCTCTGACCGTGTTGTGGAC
TCACCCTGCTGTCTTGTAACAGGCGAGTATGGCTGGACTGCAAACATGGAGAGGATCATGAAAGCTCAAGCCTTGAGAGACAGCAGCATGGGTGGCTACA
TGTCGAGCAAGAAGACAATGGAGATTAACCCAGAGAACTCCATCATGGATGAGCTGAGAAAGAGAGCTGATGCAGACAAGAACGACAAGTCTGTGAAGGA
CCTTGTACTTCTTCTCTTTGAGACCGCTCTTCTCACTTCTGGTTTCAGCCTCGATGAGCCCAACACTTTCGGGAGCAGGATTCACAGGATGTTGAAGCTT
GGATTGAGCATTGATGACGATGATGTTGTTGAAGCCGATGCTGACATGCCTCCACTTGAAGATGATGCCGATGCTGAAGGTAGCAAGATGGAGGAAGTTG
ACTAA
>AtHsp90-4
ATGGCGGACGCAGAGACCTTTGCTTTCCAAGCTGAGATCAACCAGTTGCTTTCCCTCATCATCAATACCTTTTACTCCAACAAGGAGATCTTCCTCCGTG
AACTCATCAGTAACTCCTCCGATGCTTTGGACAAGATTAGGTTCGAGTCCTTGACGGATAAGAGCAAGCTCGATGGTCAGCCTGAGCTTTTCATTCATAT
CATTCCGGACAAGACTAACAACACCTTGACCATTATCGATAGTGGTATTGGGATGACCAAGGCTGATTTGGTGAACAACCTTGGAACAATTGCAAGGTCT
GGTACCAAGGAGTTCATGGAGGCATTGGCTGCTGGAGCTGATGTTAGCATGATTGGTCAATTTGGTGTTGGTTTCTACTCTGCTTACTTGGTTGCTGACA
AGGTTGTTGTTACTACCAAGCACAACGACGATGAGCAGTATGTGTGGGAGTCTCAGGCCGGTGGATCTTTCACGGTGACCAGAGACACCTCTGGTGAGGC
TCTTGGTAGAGGAACAAAGATGATCCTTTACCTCAAGGAAGACCAGATGGAGTACATTGAGGAGCGAAGGCTTAAGGATTTGGTGAAGAAGCACTCTGAG
TTCATCAGCTACCCAATCTCTCTCTGGATTGAGAAGACCATTGAGAAGGAGATCTCTGATGATGAAGAGGAGGAAGAGAAGAAGGATGAGGAAGGCAAGG
TTGAGGAAATTGATGAGGAGAAAGAAAAGGAGGAGAAGAAAAAGAAGAAGATTAAGGAGGTTACTCATGAGTGGGATTTGGTGAACAAACAGAAGCCTAT
CTGGATGAGGAAGCCAGAGGAGATCAACAAGGAGGAGTACGCTGCTTTCTACAAGAGTTTGAGCAATGATTGGGAGGAGCATTTGGCTGTGAAGCATTTC
TCTGTTGAAGGACAGCTTGAGTTCAAAGCTATCCTCTTTGTTCCCAAGAGAGCTCCTTTCGATCTCTTTGACACTAAGAAGAAGCCCAACAACATCAAGC
TCTATGTCCGTCGTGTCTTCATCATGGACAACTGTGAAGACATCATCCCTGATTACCTTGGGTTTGTCAAGGGTATCGTTGACTCTGAAGATCTTCCTCT
CAACATCTCAAGAGAAACATTGCAGCAGAACAAGATCCTCAAGGTCATCCGCAAGAACCTTGTGAAGAAGTGTCTTGAGCTCTTCTTTGAGATTGCCGAG
AACAAGGAGGACTACAACAAGTTCTATGAGGCTTTCTCTAAAAACCTGAAGCTCGGCATCCACGAGGACTCCCAAAACAGAACCAAGATTGCTGAGTTGC
TCCGTTACCACTCAACCAAGAGCGGTGATGAATTGACCAGTCTCAAGGACTACGTGACAAGGATGAAGGAAGGTCAGAACGAGATCTTCTACATCACCGG
TGAGAGCAAAAAGGCCGTGGAGAACTCTCCCTTCCTAGAGAAGCTCAAGAAGAAGGGTTACGAAGTCCTCTACATGGTTGACGCTATTGATGAGTATGCT
ATTGGTCAGCTCAAGGAATTCGAGGGAAAGAAGCTTGTCTCTGCAACCAAGGAAGGTCTGAAGCTGGAAGAGACTGATGACGAGAAGAAGAAGAAAGAAG
AGCTCAAGGAGAAGTTTGAGGGACTCTGCAAAGTGATTAAGGACGTTTTGGGAGACAAGGTCGAGAAGGTTATCGTCTCTGACCGTGTGGTGGACTCACC
TTGCTGTCTAGTAACAGGCGAGTATGGCTGGACTGCAAACATGGAGAGGATCATGAAAGCTCAAGCTTTGAAGGATAGCAACACGGGTGGTTACATGTCA
AGCAAGAAGACAATGGAAATTAACCCAGAGAACTCGATCATGGATGAGCTGAGAAAGAGAGCTGAAGCGGACAAGAACGATAAGTCTGTGAAGGATCTTG
TGCTTCTTCTCTTTGAGACCGCTCTTCTCACCTCTGGTTTCAGCCTTGATGAGCCCAACACTTTTGGAAGCAGAATCCACAGGATGTTGAAGCTTGGATT
GAGCATTGAAGAGGATGATGCCGTTGAAGCTGATGCTGAGATGCCTCCGCTTGAAGATGATGCTGATGCTGAAGGTAGCAAGATGGAGGAAGTCGACTAA
>AtHsp90-5
ATGGCTCCTGCTTTGAGTAGAAGTCTCTACACATCTCCTTTGACTTCAGTTCCAATCACTCCTGTCTCTTCTCGTCTCTCTCATCTGAGAAGCTCGTTTC
TCCCACACGGCGGCGCTTTAAGAACCGGCGTTTCGTGTAGCTGGAATCTCGAAAAGAGATGTAACCGATTCGCCGTGAAGTGTGACGCCGCCGTGGCGGA
GAAAGAGACCACTGAAGAAGGGTCAGGTGAGAAGTTTGAGTACCAAGCTGAGGTTAGTAGATTGTTGGATTTGATTGTTCATAGCTTATACAGTCACAAG
GAGGTGTTTCTCAGGGAGCTTGTAAGTAATGCAAGTGATGCTTTGGATAAGCTGAGGTTCTTGAGTGTAACAGAGCCTTCTTTGCTTGGAGATGGTGGAG
ATCTTGAGATTAGGATTAAGCCTGATCCTGATAACGGCACCATCACCATAACTGATACTGGTATTGGAATGACAAAGGAAGAACTTATTGATTGCCTTGG
AACTATTGCTCAAAGTGGTACTTCGAAATTCTTGAAGGCTCTAAAGGAAAACAAGGACCTTGGTGCTGACAACGGTTTGATCGGACAGTTTGGTGTTGGG
TTTTACTCTGCTTTCTTAGTTGCTGAGAAGGTTGTTGTGTCCACCAAAAGCCCCAAATCTGACAAGCAATATGTTTGGGAATCGGTTGCCGATAGTAGCT
CGTATCTGATCAGAGAAGAAACAGACCCTGATAACATTCTACGTCGTGGAACACAAATCACCTTGTATCTGAGGGAGGATGATAAATACGAATTTGCGGA
GTCTACAAGGATCAAGAACCTCGTGAAGAATTACTCTCAGTTCGTTGGGTTTCCTATCTATACATGGCAGGAGAAATCAAGGACTATAGAGGTCGAAGAG
GACGAACCAGTTAAGGAAGGAGAAGAGGGTGAGCCAAAGAAAAAGAAGACCACTAAAACTGAGAAGTATTGGGATTGGGAACTAGCCAACGAGACCAAAC
CGCTATGGATGCGCAATTCGAAGGAAGTGGAAAAAGGAGAGTACAATGAGTTCTACAAAAAGGCTTTCAATGAGTTCTTGGATCCACTTGCTCACACACA
CTTCACAACTGAGGGTGAGGTTGAGTTCAGGAGCATTTTGTACATCCCTGGGATGGGTCCTCTTAACAATGAAGATGTTACAAACCCGAAAACAAAGAAC
ATTCGTCTCTACGTGAAGCGTGTGTTTATCTCTGACGATTTTGATGGAGAGCTTTTCCCGAGATATCTGAGCTTTGTGAAGGGAGTTGTGGACTCTGATG
ATCTTCCTCTTAATGTTTCTCGTGAAATTCTCCAAGAAAGCAGAATTGTAAGAATCATGAGAAAGAGGCTCATTAGAAAAACCTTTGACATGATACAAGA
AATCTCTGAGAGTGAAAACAAAGAGGATTACAAGAAATTCTGGGAGAACTTTGGTAGATTCCTTAAATTGGGTTGTATTGAAGACACCGGTAACCACAAG
CGTATCACACCGCTACTTAGATTCTTCAGTTCCAAGAATGAAGAGGAATTGACAAGCTTGGATGATTATATCGAGAACATGGGAGAGAACCAAAAGGCGA
TCTACTACCTCGCAACTGATAGTCTTAAAAGTGCCAAGTCTGCCCCTTTCTTGGAGAAACTAATCCAAAAAGATATCGAGGTTCTATATTTGGTTGAACC
AATCGATGAAGTTGCTATTCAGAATTTGCAAACCTACAAAGAAAAGAAATTCGTTGATATCAGTAAAGAAGATTTGGAACTCGGAGATGAAGATGAAGTA
AAGGACAGGGAAGCGAAACAAGAGTTTAACCTTCTCTGTGACTGGATAAAACAGCAGCTCGGTGACAAAGTTGCAAAAGTCCAAGTCTCAAACCGTTTGA
GCTCTTCTCCTTGTGTGCTTGTCTCTGGCAAATTCGGGTGGTCAGCTAATATGGAAAGGCTAATGAAGGCACAGGCTCTTGGAGACACTTCAAGCCTGGA
GTTCATGAGAGGTAGGAGAATACTAGAGATCAATCCAGATCATCCCATCATCAAAGACTTGAACGCTGCTTGTAAGAATGCACCAGAGAGCACTGAAGCA
ACAAGAGTGGTCGATCTCTTGTATGACACTGCTATAATATCAAGTGGATTCACTCCTGATAGCCCGGCCGAGCTCGGGAACAAGATATATGAGATGATGG
CAATGGCGGTTGGAGGAAGATGGGGCAGAGTTGAAGAAGAAGAAGAAAGCTCGACTGTGAATGAAGGAGATGACAAAAGCGGAGAAACAGAGGTAGTTGA
ACCATCTGAAGTGAGGGCAGAGAGTGATCCTTGGCAAGATTGA
>AtHsp90-6
ATGATCAGGCTCTCTAAGCGCTCCGTCTCTACCCTCCTACGCTCCGGTAACCAAAGCTTCCGTATCGCCGCCGCAGCTTCCACCTCCCGTTCTTCCCCAT
CTGCCACGGATGTCAAGAGAAGTGACACTGAATCGAGATGGTACTCATCTTTAACCAATGGACAATCTAAGAATAGTGGGTCATTTGCTCAATTGAACAT
GAAAACCAATTGGTTTATGGGATACCGGAACGAATCCAGTGCAGCAGCATCAGATTCTTCCTCACAAGCTCCTCCACCGGCTGAGAAATTCGAGTATCAA
GCTGAAGTTAGTCGCCTCATGGACCTTATTGTCAACAGCTTATACAGCAATAAGGAGGTGTTTCTTCGGGAGCTTATTAGTAATGCAAGTGATGCATTGG
ATAAGCTTCGTTATTTGAGCGTTACCAACCCTGAGCTCTCAAAAGATGCTCCTGATCTTGATATACGTATCTATGCAGACAAGGAGAATGGAATCATAAC
TCTCACTGATTCTGGTATTGGTATGACACGGCAAGAATTAGTTGACTGTCTTGGGACTATTGCTCAAAGTGGAACCGCCAAGTTCATGAAAGCTCTAAAG
GATAGCAAGGATGCAGGTGGTGACAACAATTTAATTGGTCAATTTGGTGTAGGGTTCTATTCAGCATTTTTGGTTGCAGATCGGGTAATTGTGTCAACCA
AGAGCCCTAAGTCTGATAAACAATATGTATGGGAAGGAGAAGCAAATTCAAGCAGTTTTACCATTCAGGAAGATACTGACCCACAATCTCTCATTCCTAG
AGGAACTCGTATTACTTTGCATCTTAAGCAAGAAGCCAAAAACTTTGCAGATCCTGAGCGGATTCAGAAGCTCGTGAAAAACTATTCCCAGTTTGTTTCT
TTCCCTATTTACACTTGGCAGGAAAAAGGATACACAAAAGAGGTTGAGGTTGAAGATGATCCAACTGAAACAAAAAAAGATGACCAAGATGACCAAACTG
AGAAAAAGAAGAAGACCAAGAAGGTTGTTGAGAGATACTGGGATTGGGAGCTTACAAATGAGACACAACCGATTTGGCTGCGTAACCCTAAGGAGGTGAC
AACAGCAGAATACAATGAGTTTTACAGAAAAGCTTTCAATGAGTATTTGGACCCATTGGCTTCATCCCATTTCACGACAGAGGGCGAAGTCGAGTTTAGG
TCTATCCTATATGTGCCACCTGTTTCACCATCGGGGAAGGATGACATAGTCAATCAAAAGACAAAGAACATAAGGCTCTATGTTAAACGAGTTTTCATTT
CAGATGACTTTGATGGGGAGCTGTTTCCTCGGTACTTGAGCTTTGTTAAAGGTGTTGTGGACTCGCATGATCTCCCACTTAATGTATCACGTGAGATTCT
TCAAGAAAGTCGCATAGTGCGGATCATGAAGAAACGTCTAGTGAGGAAGGCTTTTGATATGATTTTGGGTATATCCTTGAGTGAAAACAGAGAAGACTAT
GAGAAGTTTTGGGATAATTTTGGCAAACACTTGAAATTAGGGTGCATCGAAGACCGTGAAAACCACAAGCGTATAGCTCCACTGCTTCGATTTTTCTCCT
CCCAGAGTGAGAATGACATGATCAGCTTGGATGAGTATGTTGAGAACATGAAACCTGAACAGAAAGCCATATACTTCATTGCTTCTGACAGCATTACAAG
TGCTAAGAATGCACCTTTCCTCGAAAAGATGCTGGAGAAAGGACTTGAAGTACTATATTTGGTAGAGCCTATTGATGAAGTTGCCGTACAGAGTTTAAAA
GCTTATAAGGAGAAGGATTTTGTAGATATCAGCAAGGAAGACTTGGATCTAGGAGACAAGAACGAGGAGAAAGAGGCAGCAGTGAAAAAAGAGTTTGGAC
AGACTTGTGACTGGATAAAGAAACGATTGGGTGACAAGGTTGCCAGTGTTCAAATTTCCAACCGTCTTAGTTCTTCCCCCTGTGTTCTTGTATCTGGTAA
ATTTGGTTGGTCAGCCAATATGGAGAGGCTAATGAAGGCACAATCAACTGGTGACACAATAAGCCTCGACTACATGAAAGGGAGAAGAGTGTTTGAGATC
AATCCCGACCACTCAATTATCAAGAACATAAATGCTGCTTACAATAGTAACCCAAATGACGAAGATGCAATGAGAGCCATAGATCTTATGTATGACGCAG
CACTAGTTTCTAGTGGGTTCACGCCCGATAATCCAGCAGAGCTGGGTGGGAAGATATATGAGATGATGGATGTAGCTCTTTCCGGGAAATGGTCAAGCCC
TGAGGTGCAGCCGCAGCAACAGCAGATGGCACATTCTCACGATGCAGAGACGTTTGAAGCTGAAGTGGTTGAACCAGTCGAAGTGGATGGGAAGAAATGA
>AtHsp90-7
ATGAGGAAGAGGACGCTCGTGTCCGTTTTGTTCCTTTTCTCGCTTCTGTTTCTTCTTCCAGATCAAGGAAGAAAGTTACACGCGAATGCAGAAGAGAGTT
CCGATGATGTTACAGATCCACCAAAAGTTGAGGAGAAAATTGGTGGTCACGGTGGTTTATCGACGGATTCCGATGTAGTTCATAGAGAGTCTGAGTCGAT
GTCAAAGAAGACGCTTCGCAGTAACGCGGAGAAGTTTGAGTTCCAAGCTGAGGTTTCTCGGCTTATGGACATTATTATCAACTCTCTATACAGTAACAAG
GACATTTTCTTAAGAGAGTTGATCTCCAATGCTTCTGATGCCTTGGACAAAATTAGGTTCCTTGCACTCACTGACAAAGACGTTTTGGGTGAAGGTGACA
CTGCTAAGCTTGAGATCCAGATTAAGCTAGACAAAGCCAAGAAGATTCTTTCTATTCGAGACCGGGGAATTGGTATGACTAAGGAAGACTTAATCAAGAA
CCTTGGTACCATAGCAAAATCTGGAACGTCAGCTTTTGTTGAGAAAATGCAATCAAGTGGGGATTTGAACCTTATTGGACAATTTGGAGTTGGATTCTAC
TCTGCCTATCTTGTTGCTGACTACATTGAAGTCATTAGCAAGCACAATGATGACAGCCAGTATGTATGGGAATCAAAGGCTAACGGTAAATTTGCTGTTT
CCGAGGATACATGGAATGAGCCTCTTGGACGTGGAACCGAGATTAGATTACATCTTAGGGATGAAGCTGGCGAGTACCTAGAAGAAAGTAAACTTAAGGA
ATTGGTGAAGAGATATTCTGAATTCATTAACTTCCCTATCTCCCTCTGGGCTAGCAAAGAGGTTGAAACCGAGGTCCCAGTTGAGGAAGATGAATCAGCT
GATGAGGAAACTGAAACCACCTCTACCGAGGAAGAAAAGGAAGAAGATGCTGAGGAGGAAGATGGTGAGAAAAAGCAGAAAACCAAGAAGGTGAAAGAAA
CAGTTTATGAATGGGAGCTTCTGAATGATGTTAAGGCTATATGGCTGAGAAGTCCAAAGGAGGTGACAGAGGAAGAGTACACTAAATTCTACCACTCTCT
CTCAAAGGATTTTACCGACGAGAAGCCAATGGCTTGGAGTCACTTTAATGCTGAAGGTGATGTTGAATTCAAGGCTGTGTTGTATGTTCCTCCGAAAGCT
CCCCATGATCTATACGAGAGCTATTACAACAGCAACAAGGCGAACTTGAAGCTATATGTCAGGAGGGTGTTCATCTCAGATGAATTTGATGAGCTTCTGC
CTAAGTATTTGAGTTTCTTGAAGGGTCTTGTTGACTCTGACACATTGCCTCTAAATGTATCAAGAGAAATGCTTCAACAACACAGCAGCTTAAAGACAAT
TAAGAAGAAGCTTATCCGAAAGGCGCTTGATATGATCCGCAAGCTTGCTGAAGAAGATCCTGATGAAATCCATGATGATGAGAAAAAAGATGTGGAGAAG
TCTGGTGAGAACGATGAGAAGAAGGGTCAATACACAAAATTCTGGAACGAGTTTGGCAAGTCTGTCAAACTAGGTATCATTGAGGATGCTGCTAACAGGA
ACCGCTTGGCAAAACTTCTTCGTTTTGAGACAACAAAGTCCGATGGAAAATTGACTTCCCTGGATCAGTACATTAAGAGAATGAAAAAGAGCCAAAAGGA
CATATTTTACATCACAGGAAGCAGCAAGGAACAGCTAGAGAAATCTCCATTCCTGGAGAGGCTCATCAAGAAGGGCTATGAGGTCATCTTCTTCACAGAC
CCAGTTGATGAATACTTGATGCAATACCTGATGGATTACGAAGACAAAAAGTTCCAGAATGTGTCCAAGGAAGGACTGAAGGTTGGGAAAGATTCAAAAG
ACAAGGAGCTGAAGGAAGCATTCAAGGAGCTAACAAAGTGGTGGAAAGGAAATCTCGCTAGCGAAAACGTAGACGATGTCAAAATCAGCAACCGTTTGGC
TGACACTCCATGTGTAGTCGTAACATCCAAGTTTGGATGGAGTGCTAATATGGAGAGGATCATGCAGTCCCAAACTCTCTCGGATGCTAATAAGCAAGCT
TACATGCGCGGAAAGAGAGTCCTCGAGATCAACCCACGACACCCTATCATCAAAGAACTCAAGGATAGAATTGCAAGTGACCCAGAGGATGAGAGTGTGA
AGGAAACAGCACAGCTCATGTACCAGACAGCTTTGATCGAGAGTGGATTCATACTCACCGACCCAAAAGACTTTGCTGCCCGTATTTATAACTCAGTCAA
GAGCGGTCTGAACATCAGCCCTGATGCAGTAGCCGACGAGGAAATCGAGGCAGCAGAGGAACCAGAGACCAGTGAGGCAACTGAGACGAAATCAGATGAC
TTGGCTGGTGGTCTAAACATTGAAGCCGAACCCGTTGAGCAACAAGAAGAGAACACCAAGGACGAACTGTAG

## Sheet: At-Genomic
>AtHsp90-1
ATGGCGGATGTTCAGATGGCTGATGCAGAGACTTTTGCTTTCCAAGCTGAGATTAAC
CAGCTTCTTAGCTTGATCATCAACACGTTCTACAGCAACAAAGAAATCTTCCTCCGTGAGCTCATCAGTAACTCTTCTGATGTAAGTTTCCCTTCAAATC
TCTCTCTGCTCGGTGTGACTCGTCCGCTTCCTATTTTCTTGCATGTTGTTTGTTCTTTAATTCCTGGATTCGTTGATAGCGTTGGATTCGTAGGTTTAGC
GTTGTGATTGCTTATTCAAATAAATCGTGATTTGGCTTGTGCATCACGTTAAGTTTAGAATTCTTAGCTTGTGCTCGATCTTCATGTGTTGTAGTTACAT
ATATAGAACGGTTCTTGCTTCGATGTAGTCTTTGATTTACCCTAGAGGATTGAGGAAAGCTTCTGATTATCTTTGTTTATATGAATGGTTTTGTAGGCTC
TTGACAAGATCCGATTTGAGAGCTTAACGGATAAGAGCAAGCTCGATGGACAGCCTGAACTCTTCATTAGATTGGTTCCTGACAAGTCTAATAAGACGCT
CTCAATTATTGACAGTGGTATTGGCATGACCAAAGCAGGTAACGAATCAATGCCTAATAATCTCTCGTTGGTGAGATGTTTTAGTGTATGTGCTGTGGTT
ATGACTCTCTATTATTTTTTCAGATTTGGTGAACAACTTGGGAACCATTGCGAGGTCTGGAACAAAAGAGTTTATGGAGGCGCTTCAAGCTGGAGCTGAT
GTAAGCATGATAGGACAATTTGGTGTTGGTTTCTACTCTGCTTATCTTGTTGCAGAGAAGGTTGTTGTCACTACAAAGCACAATGATGATGAACAATACG
TTTGGGAGTCTCAAGCTGGTGGTTCCTTCACTGTCACTAGGGATGTGGATGGGGAACCACTTGGTAGAGGAACTAAGATCACCCTCTTCCTTAAGGACGA
TCAGGTAAGGAATCGTAGCTTTGAGTGTTTTGGGGATTGTTTCTTTTCTTTTGGTGTTTTCTGTGTTCTTACAAGTGTGTTTATTCATGCAGCTTGAATA
CTTGGAGGAGAGGAGACTCAAAGACTTGGTGAAGAAGCACTCTGAGTTCATCAGTTACCCTATCTACCTTTGGACCGAGAAAACCACCGAGAAGGAGATC
AGTGACGATGAGGATGAAGATGAACCAAAGAAAGAAAACGAAGGTGAGGTTGAAGAAGTTGATGAGGAGAAGGAGAAAGATGGTAAAAAGAAGAAGAAAA
TCAAGGAAGTCTCTCACGAGTGGGAACTCATCAACAAGCAGAAACCGATCTGGTTGAGGAAGCCAGAAGAGATCACTAAGGAAGAGTATGCTGCTTTCTA
CAAGAGCTTGACCAATGACTGGGAAGATCACTTAGCCGTGAAACACTTCTCAGTGGAGGGTCAGCTAGAATTCAAGGCCATTCTCTTTGTACCAAAGAGA
GCTCCGTTTGATCTCTTTGACACGAGGAAGAAGTTGAACAACATCAAGCTTTATGTCAGGAGGGTGTTCATTATGGACAACTGTGAAGAGCTAATCCCAG
AGTACCTCAGCTTTGTGAAAGGTGTTGTTGACTCTGATGACTTGCCACTCAACATCTCTCGTGAGACGCTTCAACAGAACAAGATCCTTAAGGTGATCAG
GAAGAATCTAGTGAAGAAGTGCATTGAGATGTTCAACGAGATTGCTGAGAACAAAGAGGACTACACCAAATTCTATGAGGCTTTCTCCAAGAATCTCAAA
TTGGGTATCCATGAAGACAGTCAGAACAGGGGAAAGATTGCTGATCTTCTACGGTACCACTCCACAAAGAGTGGTGATGAAATGACGAGCTTCAAAGATT
ACGTCACAAGGATGAAGGAAGGTCAAAAGGACATTTTCTACATCACTGGTGAAAGCAAAAAGGCGGTGGAGAATTCTCCCTTCTTGGAGAGGCTGAAGAA
GAGAGGATACGAGGTACTTTACATGGTGGATGCGATTGACGAATACGCTGTTGGACAATTGAAGGAGTATGACGGTAAGAAACTTGTTTCTGCGACTAAA
GAAGGCCTCAAACTTGAAGATGAGACCGAAGAAGAGAAGAAAAAGAGGGAAGAGAAGAAGAAGTCCTTCGAGAATCTGTGCAAGACGATTAAGGAAATTC
TCGGGGACAAGGTTGAGAAGGTTGTGGTCTCAGACAGGATTGTGGACTCTCCCTGCTGTCTAGTAACTGGTGAATATGGATGGACTGCAAATATGGAGAG
GATTATGAAGGCACAGGCGTTGAGAGATAGCAGCATGAGTGGTTACATGTCGAGCAAGAAAACAATGGAGATCAACCCCGACAACGGTATAATGGAGGAG
CTCAGGAAGAGAGCTGAAGCAGACAAGAATGACAAGTCTGTTAAAGATCTTGTCATGTTGCTGTATGAGACAGCTTTGTTGACGTCTGGATTCAGTCTTG
ATGAACCGAACACTTTTGCTGCTAGGATTCACAGGATGTTGAAGTTGGGTCTGAGTATTGATGAGGATGAGAACGTTGAGGAAGATGGTGATATGCCTGA
GTTGGAGGAGGACGCTGCTGAAGAGAGCAAGATGGAGGAAGTCGACTAA
>AtHsp90-2
ATGGCGGAC
GCTGAAACCTTTGCTTTCCAAGCTGAGATCAACCAGTTGCTTTCCCTCATCATCAATACCTTTTACTCTAACAAGGAGATCTTCCTCCGTGAACTCATCA
GTAACTCTTCTGATGTACGATCTCTATCTCTCTCTACCTTATTGTATACTTGTGTATCTCGTTTGATTGATTTGGCGGATGGATCTGTAGATTTAGGTTT
GGTTAGGGTTTAGTGTTCTTTCCGTTGGGAGAATTTTGGTTACTTACTGAAGTTGCGAAGCTTTTTGTGTACAAATCTATTGTTTAGGTTTAGTGTTGAT
ACCAAGGATTTAAGTAGTTTCTTGTTAGATTACCAAGTTTTCGATTGCTTATAGTTGATTTGCATACATATTATGTGTATTGTTTGCTTACGATTGTGAT
TCTATTCTGGTGAAAACAGGCTTTGGACAAGATTAGATTCGAGTCCTTGACGGACAAGAGCAAGCTCGATGGTCAGCCTGAGCTCTTCATTCACATCATT
CCCGACAAGACTAACAACACCTTGACCATTATTGATAGTGGTATTGGCATGACCAAGGCTGGTACGTAATTGATTTCATCCTAAATCAATTTGTTTCGAT
TTTGTTGTTGTTTGTTAGTCTTGCATCTGTGTTTGTTTTGTTGGCTAATTCGTGCTTCTTCTATTAGATTTGGTCAACAACCTTGGAACAATTGCAAGAT
CTGGAACCAAGGAATTCATGGAAGCACTGGCTGCTGGAGCTGATGTTAGCATGATTGGTCAGTTTGGTGTTGGTTTCTACTCTGCTTACTTGGTTGCTGA
CAAGGTTGTTGTTACTACCAAGCACAATGACGATGAGCAGTACGTGTGGGAGTCTCAGGCCGGGGGATCTTTCACTGTGACCAGAGACACCTCTGGGGAG
ACTCTTGGTAGAGGAACAAAGATGGTTCTTTACCTCAAGGAAGACCAGTTGGAGTACCTTGAGGAGCGAAGGCTTAAGGATTTGGTGAAGAAGCACTCTG
AGTTCATCAGCTACCCAATCTCTCTCTGGATTGAGAAGACCATTGAGAAGGAGATCTCTGATGATGAAGAGGAGGAAGAGAAGAAGGATGAGGAAGGCAA
GGTTGAGGAAGTTGATGAGGAGAAAGAAAAGGAGGAGAAGAAAAAGAAGAAGATTAAGGAGGTTTCTCATGAGTGGGATTTGGTGAACAAGCAGAAGCCT
ATCTGGATGAGGAAGCCAGAGGAGATCAACAAGGAGGAGTACGCTGCTTTCTACAAGAGTCTCAGCAATGATTGGGAGGAGCATTTGGCTGTGAAGCATT
TCTCTGTTGAAGGACAGCTTGAGTTCAAAGCTATCCTCTTTGTTCCCAAGAGAGCTCCTTTTGATCTCTTTGACACTAAGAAGAAGCCCAACAACATCAA
GCTCTATGTCCGTCGTGTCTTCATCATGGACAACTGTGAAGACATCATCCCTGAGTACCTCGGATTTGTGAAAGGTATTGTCGACTCTGAAGATCTTCCT
CTCAACATCTCGAGAGAGACATTGCAGCAGAACAAGATCCTCAAGGTCATCCGCAAGAACCTTGTGAAGAAGTGCCTTGAGCTCTTCTTTGAGATTGCTG
AGAACAAGGAAGACTACAACAAGTTCTACGAGGCTTTCTCTAAGAACCTGAAGCTCGGTATCCATGAGGACTCCCAAAACAGAACCAAGATTGCTGAGTT
GCTCCGTTACCACTCAACCAAGAGCGGTGATGAATTGACTAGTCTCAAGGACTACGTGACAAGGATGAAGGAAGGTCAGAACGATATCTTCTACATCACT
GGTGAGAGCAAGAAGGCTGTTGAGAACTCTCCATTCCTTGAGAAGCTCAAGAAGAAAGGTATTGAAGTTCTCTACATGGTTGATGCGATTGATGAGTACG
CTATTGGTCAGCTTAAGGAATTCGAGGGAAAGAAACTTGTTTCTGCAACCAAGGAAGGTCTGAAACTGGATGAGACCGAAGATGAAAAGAAGAAGAAAGA
AGAGCTCAAGGAGAAGTTTGAAGGACTCTGCAAAGTGATCAAAGACGTTTTGGGTGACAAGGTCGAGAAGGTTATTGTTTCTGACCGTGTTGTGGACTCA
CCGTGCTGTCTTGTAACCGGCGAATACGGCTGGACTGCAAACATGGAGAGGATCATGAAAGCTCAAGCCTTGAGAGACAGCAGCATGGCTGGTTACATGT
CGAGTAAGAAGACAATGGAGATTAATCCAGAGAACTCCATCATGGATGAGTTGAGAAAGCGAGCTGACGCAGACAAGAACGACAAGTCTGTGAAGGACCT
TGTGCTTCTCCTCTTTGAGACCGCTCTTCTCACTTCTGGTTTCAGCCTTGATGAGCCAAACACTTTCGGAAGCAGGATCCACAGGATGCTGAAGCTTGGA
CTGAGCATTGATGACGATGATGCTGTTGAAGCCGATGCTGAGATGCCTCCCCTTGAAGACGATGCTGATGCCGAAGGTAGCAAGATGGAGGAAGTCGACT
AA
>AtHsp90-3
ATGGCGGACGCAGAAACCTTTGCTTTCCAAGCTGAGATCAACCAGTTGCTCTCCCTCATCATCAATACCTTTTACTCTAACAAGGAGATCTTCCT
TCGTGAACTCATCAGTAACTCTTCTGATGTACGATCTCTATCTCTCTACACCTTATTTTATACTTGTCTGTCTCGTTTGATTGATCTGGCTGTTCGATCT
GTAGATTTAGGATTGATTAGGGTTTAGTGTTCTAGCCGATTTTAGAATTTTGGTTGGTAATTGAAGTTGCGAAGCTGTTTGTGTTCAAATCTGTTGATTA
GTTTTAGTGTTGATACCAACGATTAAGCAGACTCTTGTTAGATTTACAAAGTTTGCTTATATGTAATTTGTATATACGTTCTGTGTATTGGTTGGTTACT
TACGATTGTGATTTTACTCTGGTGAAAACAGGCTTTGGACAAGATTAGGTTTGAGTCCTTGACAGACAAGAGCAAGCTCGATGGTCAGCCAGAGCTCTTC
ATTCACATCATTCCCGACAAGACTAACAACACCTTGACGATTATCGATAGTGGTATTGGGATGACCAAGGCTGGTACGTAATTGATTTCAGTCAAAAGCA
ATTTGTATTGGTTTTCGTTGATTATTTATGTGTTTGGTGTGTTGGCTAATACGTTTTTGTTTTATTTTTCAGATCTGGTGAACAACCTTGGAACAATTGC
AAGATCTGGAACCAAAGAATTCATGGAGGCGTTGGCTGCTGGAGCTGATGTTAGCATGATTGGACAGTTTGGTGTTGGTTTCTACTCTGCTTACTTGGTT
GCTGACAAGGTTGTTGTTACTACCAAGCACAATGACGATGAGCAGTACGTGTGGGAGTCTCAGGCCGGTGGATCTTTCACCGTCACCAGAGACACCTCTG
GTGAGGCTCTTGGTAGAGGAACTAAGATGGTCCTTTACCTCAAGGAAGACCAGATGGAGTACATTGAGGAGCGAAGGCTTAAGGATTTGGTGAAGAAGCA
CTCTGAGTTCATCAGCTACCCAATCTCTCTCTGGATTGAGAAGACCATTGAGAAGGAGATCTCTGATGATGAAGAGGAGGAAGAGAAGAAGGATGAGGAA
GGCAAGGTTGAGGAAGTTGATGAGGAGAAAGAAAAGGAGGAGAAGAAAAAGAAGAAGATTAAGGAGGTTTCTCATGAGTGGGATTTGGTGAACAAGCAGA
AACCGATTTGGATGAGGAAGCCAGAGGAGATCAACAAGGAGGAGTACGCTGCTTTCTACAAGAGTTTGAGCAATGACTGGGAAGAGCATTTGGCTGTGAA
GCATTTCTCAGTTGAAGGACAGCTTGAGTTCAAAGCTATCCTCTTTGTTCCCAAGAGAGCTCCTTTTGATCTCTTTGACACTAAGAAGAAGCCCAACAAC
ATCAAGCTCTATGTCCGTCGTGTCTTCATCATGGACAACTGTGAAGACATCATTCCTGAGTACCTTGGGTTTGTCAAGGGTATTGTTGACTCTGAAGATC
TTCCTCTCAACATCTCAAGAGAAACATTGCAGCAGAACAAGATCCTCAAGGTCATCCGCAAGAACCTTGTGAAGAAGTGTCTTGAGCTCTTCTTTGAGAT
TGCTGAGAACAAGGAGGACTACAACAAGTTCTATGAGGCTTTCTCTAAGAACCTGAAGCTCGGTATCCATGAGGACTCCCAAAACAGAACCAAGATTGCT
GAGTTGCTCCGTTACCACTCAACCAAGAGCGGTGATGAATTGACCAGTCTCAAGGACTACGTGACAAGGATGAAGGAAGGTCAGAACGATATCTTCTATA
TCACTGGTGAGAGCAAGAAGGCTGTTGAGAACTCTCCATTCCTTGAGAAGCTCAAGAAGAAGGGTATTGAAGTTCTCTACATGGTTGACGCTATCGATGA
GTATGCTATTGGTCAGCTCAAGGAATTCGAAGGAAAGAAGCTTGTCTCTGCAACCAAGGAAGGTCTGAAACTGGATGAGACTGAAGACGAGAAGAAGAAG
AAAGAAGAGCTCAAGGAGAAGTTTGAGGGACTCTGCAAAGTGATCAAGGACGTTTTGGGAGACAAGGTTGAGAAGGTTATCGTCTCTGACCGTGTTGTGG
ACTCACCCTGCTGTCTTGTAACAGGCGAGTATGGCTGGACTGCAAACATGGAGAGGATCATGAAAGCTCAAGCCTTGAGAGACAGCAGCATGGGTGGCTA
CATGTCGAGCAAGAAGACAATGGAGATTAACCCAGAGAACTCCATCATGGATGAGCTGAGAAAGAGAGCTGATGCAGACAAGAACGACAAGTCTGTGAAG
GACCTTGTACTTCTTCTCTTTGAGACCGCTCTTCTCACTTCTGGTTTCAGCCTCGATGAGCCCAACACTTTCGGGAGCAGGATTCACAGGATGTTGAAGC
TTGGATTGAGCATTGATGACGATGATGTTGTTGAAGCCGATGCTGACATGCCTCCACTTGAAGATGATGCCGATGCTGAAGGTAGCAAGATGGAGGAAGT
TGACTAA
>AtHsp90-4
ATGGCGGACGCAGAG
ACCTTTGCTTTCCAAGCTGAGATCAACCAGTTGCTTTCCCTCATCATCAATACCTTTTACTCCAACAAGGAGATCTTCCTCCGTGAACTCATCAGTAACT
CCTCCGATGTACGATCTCTCCCTCTCTGTCTTTCTATGTTTATCTTTAAGCTTAATGTGTTTGTGTATCTCCTTCGATTGATTTGACGGATCTATGTGTA
GATTTAGGTTTTATTAGGGTTTAGTGTTCTTTTCGATTTGAGATTTTCGTTTGTTAATTGATGGAACCTTTTCATGTTCAAATTTGTTAGATTACTTAGT
TTTTGATTGTATATATGTTGTGTGTATTTTGTTACTTATGATTGAGCTTTTTATTCTGGTGAAACAGGCTTTGGACAAGATTAGGTTCGAGTCCTTGACG
GATAAGAGCAAGCTCGATGGTCAGCCTGAGCTTTTCATTCATATCATTCCGGACAAGACTAACAACACCTTGACCATTATCGATAGTGGTATTGGGATGA
CCAAGGCTGGTACGTAATTGATTTCATTCAAAAGCAAGTTGTACTTGATTTCATTCAAAACCATTATCTATGTGTTTGATTTGTGTTTGCTGATTCGTGT
TTGTTCTATTGTACAGATTTGGTGAACAACCTTGGAACAATTGCAAGGTCTGGTACCAAGGAGTTCATGGAGGCATTGGCTGCTGGAGCTGATGTTAGCA
TGATTGGTCAATTTGGTGTTGGTTTCTACTCTGCTTACTTGGTTGCTGACAAGGTTGTTGTTACTACCAAGCACAACGACGATGAGCAGTATGTGTGGGA
GTCTCAGGCCGGTGGATCTTTCACGGTGACCAGAGACACCTCTGGTGAGGCTCTTGGTAGAGGAACAAAGATGATCCTTTACCTCAAGGAAGACCAGATG
GAGTACATTGAGGAGCGAAGGCTTAAGGATTTGGTGAAGAAGCACTCTGAGTTCATCAGCTACCCAATCTCTCTCTGGATTGAGAAGACCATTGAGAAGG
AGATCTCTGATGATGAAGAGGAGGAAGAGAAGAAGGATGAGGAAGGCAAGGTTGAGGAAATTGATGAGGAGAAAGAAAAGGAGGAGAAGAAAAAGAAGAA
GATTAAGGAGGTTACTCATGAGTGGGATTTGGTGAACAAACAGAAGCCTATCTGGATGAGGAAGCCAGAGGAGATCAACAAGGAGGAGTACGCTGCTTTC
TACAAGAGTTTGAGCAATGATTGGGAGGAGCATTTGGCTGTGAAGCATTTCTCTGTTGAAGGACAGCTTGAGTTCAAAGCTATCCTCTTTGTTCCCAAGA
GAGCTCCTTTCGATCTCTTTGACACTAAGAAGAAGCCCAACAACATCAAGCTCTATGTCCGTCGTGTCTTCATCATGGACAACTGTGAAGACATCATCCC
TGATTACCTTGGGTTTGTCAAGGGTATCGTTGACTCTGAAGATCTTCCTCTCAACATCTCAAGAGAAACATTGCAGCAGAACAAGATCCTCAAGGTCATC
CGCAAGAACCTTGTGAAGAAGTGTCTTGAGCTCTTCTTTGAGATTGCCGAGAACAAGGAGGACTACAACAAGTTCTATGAGGCTTTCTCTAAAAACCTGA
AGCTCGGCATCCACGAGGACTCCCAAAACAGAACCAAGATTGCTGAGTTGCTCCGTTACCACTCAACCAAGAGCGGTGATGAATTGACCAGTCTCAAGGA
CTACGTGACAAGGATGAAGGAAGGTCAGAACGAGATCTTCTACATCACCGGTGAGAGCAAAAAGGCCGTGGAGAACTCTCCCTTCCTAGAGAAGCTCAAG
AAGAAGGGTTACGAAGTCCTCTACATGGTTGACGCTATTGATGAGTATGCTATTGGTCAGCTCAAGGAATTCGAGGGAAAGAAGCTTGTCTCTGCAACCA
AGGAAGGTCTGAAGCTGGAAGAGACTGATGACGAGAAGAAGAAGAAAGAAGAGCTCAAGGAGAAGTTTGAGGGACTCTGCAAAGTGATTAAGGACGTTTT
GGGAGACAAGGTCGAGAAGGTTATCGTCTCTGACCGTGTGGTGGACTCACCTTGCTGTCTAGTAACAGGCGAGTATGGCTGGACTGCAAACATGGAGAGG
ATCATGAAAGCTCAAGCTTTGAAGGATAGCAACACGGGTGGTTACATGTCAAGCAAGAAGACAATGGAAATTAACCCAGAGAACTCGATCATGGATGAGC
TGAGAAAGAGAGCTGAAGCGGACAAGAACGATAAGTCTGTGAAGGATCTTGTGCTTCTTCTCTTTGAGACCGCTCTTCTCACCTCTGGTTTCAGCCTTGA
TGAGCCCAACACTTTTGGAAGCAGAATCCACAGGATGTTGAAGCTTGGATTGAGCATTGAAGAGGATGATGCCGTTGAAGCTGATGCTGAGATGCCTCCG
CTTGAAGATGATGCTGATGCTGAAGGTAGCAAGATGGAGGAAGTCGACTAA
>AtHsp90-5
ATGGCTCCTGCTTTGAGTAGAAGTCTCTACACATCTCCTTTGACTTCAGTTCCAATCA
CTCCTGTCTCTTCTCGTCTCTCTCATCTGAGAAGCTCGTTTCTCCCACACGGCGGCGCTTTAAGAACCGGCGTTTCGTGTAGCTGGAATCTCGAAAAGAG
ATGTAACCGATTCGCCGTGAAGTGTGACGCCGCCGTGGCGGAGAAAGAGACCACTGAAGAAGGGTCAGGTGAGAAGTTTGAGTACCAAGCTGAGGTGGGT
TCTCTTTCATATCTCCTAAAGTTTCAATCTTGTTTTCTGGGTATCTCTCAACTTGATGGGGATATAAAGTTTTAAGATTTGATTGTTGAAATCTTATCAC
AGGTTAGTAGATTGTTGGATTTGATTGTTCATAGCTTATACAGTCACAAGGAGGTGTTTCTCAGGGAGCTTGTAAGGTGAGTCAATTTTGATGGATTGTT
TTGGAAATGATTTGTGTGTTTCTGTCAAAATCTGATTTTGAATGTGTCTGTGTATGTTCAGTAATGCAAGTGATGCTTTGGATAAGCTGAGGTTCTTGAG
TGTAACAGAGCCTTCTTTGCTTGGAGATGGTGGAGATCTTGAGATTAGGATTAAGCCTGATCCTGATAACGGCACCATCACCATAACGTATGAGAGACTT
CTCATTTTTTGTTTTACTTAAGTATTGAAAATTGAATAGAACAGGTTTACTTAGAGAGGTTTGATGCGTATATGCAGTGATACTGGTATTGGAATGACAA
AGGAAGAACTTATTGATTGCCTTGGAACTATTGCTCAAAGTGGTACTTCGAAATTCTTGAAGGCTCTAAAGGTTTTTTTTCCATCTCTTTGAAAACCTGT
TGCTAGCAAATCTTTGATGTCATGTTTTCGGACTCATTGTTTTATTGCTCTCTTTATTCAGGAAAACAAGGACCTTGGTGCTGACAACGGTTTGATCGGA
CAGTTTGGTGTTGGGTTTTACTCTGCTTTCTTAGTTGCTGAGAAGGTGAAGACTTTCAACTTTTGTTTTTTAGTGTCTTCTGGTTAATGTATTTCTTACG
AGGAATGGACGTACAATTGTCTTTGCTTTCAGGTTGTTGTGTCCACCAAAAGCCCCAAATCTGACAAGCAATATGTTTGGGAATCGGTTGCCGATAGTAG
CTCGTATCTGATCAGAGAAGAAACAGACCCTGATAACATTCTACGTCGTGGAACACAAATCACCTTGTATCTGAGGGTACTTTTCTTTATTCATTCATCC
TTTCATTTGATGCGTCAGATCTCTTATAGTTTGTTTGACTGCTTATTCCTGGCTGCAGGAGGATGATAAATACGAATTTGCGGAGTCTACAAGGATCAAG
AACCTCGTGAAGAATTACTCTCAGTTCGTTGGGTTTCCTATCTATACATGGCAGGAGAAATCAAGGACTATAGAGGTGAGGATGAAAGTTTTGTTTTTGT
AATCATATTAGTGTATTCACATTGCTAATATGGTTTAAAATTTGTAACTTGTGGTAGGTCGAAGAGGACGAACCAGTTAAGGAAGGAGAAGAGGTAAAAA
AATTATGTTGTTTTAATTGTGTGTATCAACTATCAAACAGTCACAACCAAAAGACTGTTCTAGAATTTTGTTTACTGAGTTGATTTTGTTACTTGTTTGT
TTCCAGGGTGAGCCAAAGAAAAAGAAGACCACTAAAACTGAGAAGTATTGGGATTGGGAACTAGCCAACGAGACCAAACCGCTATGGGTAAGCCTTGGAG
CTTTAGCCTGCGTTTTGTACTTTTCTTTCAACATGTTTACTGATTATTTTGTGTCTTTGAATAGATGCGCAATTCGAAGGAAGTGGAAAAAGGAGAGTAC
AATGAGTTCTACAAAAAGGCTTTCAATGAGTTCTTGGATCCACTTGCTCACACACACTTCACAACTGAGGTCTTTATACTTATACACTATACACTATATT
TATGTCAATTTATGAATTCTTCAATTGGTGCTTACTAGTCTCTGTATTGTCTTGATTATTAAAGGGTGAGGTTGAGTTCAGGAGCATTTTGTACATCCCT
GGGATGGGTCCTCTTAACAATGAAGATGTTACAAACCCGAAAACAAAGAACATTCGTCTCTACGTGAAGCGTGTGTTTATCTCTGACGATTTTGATGGAG
AGCTTGTGAGTCTTTTATGGGTTCTTTCTTATGTAGAAATCTCTTTAGATTTGTGGTTCAATTTTTATCTGACTATGTTACCTAATCTGTTTGCAGTTCC
CGAGATATCTGAGCTTTGTGAAGGGAGTTGTGGACTCTGATGATCTTCCTCTTAATGTTTCTCGTGAAATTCTCCAAGAAAGCAGAATTGTGAGTGGTGC
AACTGTTAGTGATACAAATGTTTATCATATATGAATATCACAAATTGTAACTGTACTATCTTTCGTGATAATGTTCAGGTAAGAATCATGAGAAAGAGGC
TCATTAGAAAAACCTTTGACATGATACAAGAAATCTCTGAGAGTGAAAACAAAGAGGTAGGTATCTCATTATCCTAATTTTGTTTTGAGCTCATTTGAAA
GCCAGGGATATTCATGTTGTACAAACAATTCTAGGATTACAAGAAATTCTGGGAGAACTTTGGTAGATTCCTTAAATTGGGTTGTATTGAAGACACCGGT
AACCACAAGCGTATCACACCGCTACTTAGATTCTTCAGTTCCAAGAATGAAGAGGAATTGACAAGCTTGGATGATTATATCGAGAACATGGGAGAGAACC
AAAAGGCGATCTACTACCTCGCAACTGATAGTCTTAAAAGTGCCAAGTCTGCCCCTTTCTTGGAGAAACTAATCCAAAAAGATATCGAGGTATATGCTTC
AAGACTTGTTTTTCAACTTCGAGTTTCTGTTTAGATTTGACTTTCTCACCACTTGCTTTTGTTAATTATAGGTTCTATATTTGGTTGAACCAATCGATGA
AGTTGCTATTCAGAATTTGCAAACCTACAAAGAAAAGAAATTCGTTGATATCAGTAAAGAAGATTTGGAACTCGGTAAGTATGGTTTAGCACTGCTGACT
GCCCGCACATTTCTCTCAACCATTTGTTTGTAACAAAACGTGTCCATTCTCGCAGGAGATGAAGATGAAGTAAAGGACAGGGAAGCGAAACAAGAGTTTA
ACCTTCTCTGTGACTGGATAAAACAGCAGCTCGGTGACAAAGTTGCAAAAGTCCAAGTCTCAAACCGTTTGAGCTCTTCTCCTTGTGTGCTTGTCTCTGG
CAAATTCGGGTGGTCAGCTAATATGGAAAGGTTAGTACTTCAGCAAAAGCTTTATAACCTGAAATCCACATACCATAAAACTTATGTGCTTGTTCATTGA
CTTATGTGCTTATTCATTGTGAAAGGCTAATGAAGGCACAGGCTCTTGGAGACACTTCAAGCCTGGAGTTCATGAGAGGTAGGAGAATACTAGAGATCAA
TCCAGATCATCCCATCATCAAAGACTTGAACGTAAGTGTGTGGTATAATATTCTCTCAGAAATCTCTTGTCTCGAAAAAGCCTTATTAATTTTTGTATTC
TTTTGGTACAGGCTGCTTGTAAGAATGCACCAGAGAGCACTGAAGCAACAAGAGTGGTCGATCTCTTGTATGACACTGCTATAATATCAAGTGGATTCAC
TGTAAGAAATCTGAAACCTTTCTTGTTTCCCAGTAAAAGTCTTGGACCATTTTACTCACTTATATGTGTTTGTTGTACAGCCTGATAGCCCGGCCGAGCT
CGGGAACAAGATATATGAGATGATGGCAATGGCGGTTGGAGGAAGATGGGGCAGAGTTGAAGAAGAAGAAGAAAGCTCGACTGTGAATGAAGGAGATGAC
AAAAGCGGAGAAACAGAGGTAGTTGAACCATCTGAAGTGAGGGCAGAGAGTGATCCTTGGCAAGATTGA
>AtHsp90-6
ATGATCAGGCTCTCTAAGCGCTCCGTCTCTACCCTCC
TACGCTCCGGTAACCAAAGCTTCCGTATCGCCGCCGCAGCTTCCACCTCCCGTTCTTCCCCATCTGCCACGGTATTCATTTCAATTTCCTTCATCTATCC
CTCGCTTTGGGTTTTGGTTTCTCGGTTCAGTGGCCAATTGGCTTTCGTATGATAGGCGAAGAGAATTGATTGGATTACTTACAGTGTCACTATTTTCCCC
CCTTTTAGGATGTCAAGAGAAGTGACACTGAATCGAGATGGTACTCATCTTTAACCAATGGACAATCTAAGAATAGTGGGTCATTTGCTCAATTGAACAT
GAAAACCAATTGGTTTATGGGATACCGGAACGAATCCAGTGCAGCAGCATCAGATTCTTCCTCACAAGCTCCTCCACCGGCTGAGAAATTCGAGTATCAA
GCTGAAGTACGTACGATCTGTGTGTTTAGATGATTTCTTGTTTTGTGATCAATTTTGTGTGTGTCCTCGTCACTAATGTTTGAAACAAATGGCAGGTTAG
TCGCCTCATGGACCTTATTGTCAACAGCTTATACAGCAATAAGGAGGTGTTTCTTCGGGAGCTTATTAGGTATCGTATTATTCTCTATCTTTTTTTGTTT
CGTAATGGTTTTTGTGTAACGGACTCATATTTAGTAATCTATATTTTACTTGATTTGTTGTTCAACAGTAATGCAAGTGATGCATTGGATAAGCTTCGTT
ATTTGAGCGTTACCAACCCTGAGCTCTCAAAAGATGCTCCTGATCTTGATATACGTATCTATGCAGACAAGGAGAATGGAATCATAACTCTCACGTATGA
CTTATTAGTTTCTGATTTAAATGTATAAATTTCGTTTTGAGCAAATGGTTAGTAGATAATAATATGCTGTCAATGCTTTTTTCCCACTTTGTCAGTGATT
CTGGTATTGGTATGACACGGCAAGAATTAGTTGACTGTCTTGGGACTATTGCTCAAAGTGGAACCGCCAAGTTCATGAAAGCTCTAAAGGTCTTACTGGT
TTCTCTGATACTATTGCTTCTCTTTCATGGAATCACTTGATCAACTAAGCATTGTTGTAACATTTTCAGGATAGCAAGGATGCAGGTGGTGACAACAATT
TAATTGGTCAATTTGGTGTAGGGTTCTATTCAGCATTTTTGGTTGCAGATCGGGTAAGTTCTTATGTTGTGATGTCTGCAGATTCCTTTATTGATATACT
CACCTCTCCACCAATTCAATACCATAATTCACATCTATCTATCTTTTGAAGGTAATTGTGTCAACCAAGAGCCCTAAGTCTGATAAACAATATGTATGGG
AAGGAGAAGCAAATTCAAGCAGTTTTACCATTCAGGAAGATACTGACCCACAATCTCTCATTCCTAGAGGAACTCGTATTACTTTGCATCTTAAGGTTCG
TTATGCTTTGATATTTAATTTGTAGATCAATTCTGAGTATTTGTTCCTTCAGAAGACATGACATACTAAATTATCTCTATTATTTCTTTCCCCAATACAG
CAAGAAGCCAAAAACTTTGCAGATCCTGAGCGGATTCAGAAGCTCGTGAAAAACTATTCCCAGTTTGTTTCTTTCCCTATTTACACTTGGCAGGAAAAAG
GATACACAAAAGAGGTATGATCACCAGAGTTAGCAGATTTGTGAACTTAAACATATGTACTTTTGTGTCAGATGCAACTAATATTCTTACCTTATTAACT
GGCTTTGTATATTTGGCTCTCTCTCTTGCAGGTTGAGGTTGAAGATGATCCAACTGAAACAAAAAAAGATGACCAAGATGACCAAACTGAGGTATATATA
CCTGCGTCTCTTTACCTGTTCTAAGAAATACCTTGATCAGCTTCTGGAAATATCTTAATCAGCATCAGAAGATAGCTAGATGTGTAAGAAAAGTTGGCTT
AGGGTTGGGGACTATTTTTCTTGTAACAGAAAAAGAAGAAGACCAAGAAGGTTGTTGAGAGATACTGGGATTGGGAGCTTACAAATGAGACACAACCGAT
TTGGGTAAGGACTTGTCAATGTATCTTGAGTGCACTCTGAATCAATTTAACAGTGTATTTTATTTATTGCAGCTGCGTAACCCTAAGGAGGTGACAACAG
CAGAATACAATGAGTTTTACAGAAAAGCTTTCAATGAGTATTTGGACCCATTGGCTTCATCCCATTTCACGACAGAGGTATTTTCAAAGGAACACATTTA
TTGAATTGGATATTTCCATTAAACAGCCGAATTAGATCGTCTTTGTTAGACGATCCACTGAAATATAATGCTCTTTGATTCTCTTGTTGGCAATGCTCAG
GGCGAAGTCGAGTTTAGGTCTATCCTATATGTGCCACCTGTTTCACCATCGGGGAAGGATGACATAGTCAATCAAAAGACAAAGAACATAAGGCTCTATG
TTAAACGAGTTTTCATTTCAGATGACTTTGATGGGGAGCTGGTGAGAAAAGTTTCTTTTGGTGTGGTTCAAATTTCTTTCAAGAAACCTCTGTCTTTCTA
ATTATATTGATATCATTTTTGTGGTGTTTGTGGCCAGTTTCCTCGGTACTTGAGCTTTGTTAAAGGTGTTGTGGACTCGCATGATCTCCCACTTAATGTA
TCACGTGAGATTCTTCAAGAAAGTCGCATAGTAAGCGCTCATATCCAATTCGTATGCAAAGCCTTTATGATATATGTTTTGTTTTAAGTGCAATGCTATG
TTAAGCTTACGATTTTGTATTGTGTCTCCAAGGTGCGGATCATGAAGAAACGTCTAGTGAGGAAGGCTTTTGATATGATTTTGGGTATATCCTTGAGTGA
AAACAGAGAAGTATGTTTCATAACTCTTGTTCCCCTAAGCTTACAGTTTAACCTTTTTTAATTCCCTTTAGAAATCACTGCTACGTTCTGGTGATGATTT
TCCTGACGAATGAGAATGGCATTGTTAACCTATACAGGACTATGAGAAGTTTTGGGATAATTTTGGCAAACACTTGAAATTAGGGTGCATCGAAGACCGT
GAAAACCACAAGCGTATAGCTCCACTGCTTCGATTTTTCTCCTCCCAGAGTGAGAATGACATGATCAGCTTGGATGAGTATGTTGAGAACATGAAACCTG
AACAGAAAGCCATATACTTCATTGCTTCTGACAGCATTACAAGTGCTAAGAATGCACCTTTCCTCGAAAAGATGCTGGAGAAAGGACTTGAAGTATGTGT
TGTTCTTCTGAATGGGGCCTCGTTTTGTTCTTCCTTGCAAATATTCCTATTAACTCAGAGGTGATTGACATGTATTTCTTTGTATTGTGAACGTAGGTAC
TATATTTGGTAGAGCCTATTGATGAAGTTGCCGTACAGAGTTTAAAAGCTTATAAGGAGAAGGATTTTGTAGATATCAGCAAGGAAGACTTGGATCTAGG
CAAGTGCCTGATGTAATTCCTTGATTTAGCATGTCAGGTAATCACTTATGTATAATAACAAATTCTGGCTTTGATCTTTGTATTGACAGGAGACAAGAAC
GAGGAGAAAGAGGCAGCAGTGAAAAAAGAGTTTGGACAGACTTGTGACTGGATAAAGAAACGATTGGGTGACAAGGTTGCCAGTGTTCAAATTTCCAACC
GTCTTAGTTCTTCCCCCTGTGTTCTTGTATCTGGTAAATTTGGTTGGTCAGCCAATATGGAGAGGTAAGATCTGACCTTTTTCTTAAGCAAGGATTTCCG
TTCTCCTTTTTTGCCCCTGGTGAACTAACACAGAATATGTTATCTGGACAGGCTAATGAAGGCACAATCAACTGGTGACACAATAAGCCTCGACTACATG
AAAGGGAGAAGAGTGTTTGAGATCAATCCCGACCACTCAATTATCAAGAACATAAATGTGAAGTCACCATTCATCATAACTTGTACCTGGCTATTATAAT
TAAATCTAGGAGCCGCTTTTTGAGCTTGGCTTGTTTTTTTCTTGCACCCTGCAGGCTGCTTACAATAGTAACCCAAATGACGAAGATGCAATGAGAGCCA
TAGATCTTATGTATGACGCAGCACTAGTTTCTAGTGGGTTCACGGTGAGTCCTATTCTACATTAACATTCTTAACTTTTTGTTGTCTCTAGAATTGAAAT
AAAGTAAATACTGGTAAAACTTAATTGTTGTTTCTCAAAACTACAGCCCGATAATCCAGCAGAGCTGGGTGGGAAGATATATGAGATGATGGATGTAGCT
CTTTCCGGGAAATGGTCAAGCCCTGAGGTGCAGCCGCAGCAACAGCAGATGGCACATTCTCACGATGCAGAGACGTTTGAAGCTGAAGTGGTTGAACCAG
TCGAAGTGGATGGGAAGAAATGA
>AtHsp90-7
ATGAGGAAGAGGACGCTCGTGTCCGTTTTGTTCCTTTTCTCG
CTTCTGTTTCTTCTTCCAGATCAAGGTACGTTTCGATGTATATATGTGTTGATTTTGAGTAGATAGATATAAGTGTTGCTTAGGATTCATATGCTGATGA
TGGCGATATTTCTGTGGTGTTTATCATAGGAAGAAAGTTACACGCGAATGCAGAAGAGAGTTCCGATGATGTTACAGATCCACCAAAAGTTGAGGAGAAA
ATTGGTGGTCACGGTGGTTTATCGACGGATTCCGATGTAGTTCATAGGTTAGTGTTCTGTTAGTTTCACGGTAGAACTTTCGCTTGGATTGCTTGAATCT
TGCCTTATTCGAATTCGTTTGATCGACAGAGAGTCTGAGTCGATGTCAAAGAAGACGCTTCGCAGTAACGCGGAGAAGTTTGAGTTCCAAGCTGAGGTTT
CTCGGCTTATGGACATTATTATCAACTCTCTATACAGTAACAAGGACATTTTCTTAAGAGAGTTGATCTCCAATGCTTCTGATGTAAGCAGCTTCGTGTA
CATTGTTTTAGTGAGTTTTTGGGATACCTCGTTAAATAGGGGAACTAATAAGTGTCTGTGTTGGTGATTTTCAGGCCTTGGACAAAATTAGGTTCCTTGC
ACTCACTGACAAAGACGTTTTGGGTGAAGGTGACACTGCTAAGCTTGAGATCCAGGTTAGCTACATGTTTCTCAATATGATTTTTATGCTTGAGAGTGTT
GAAAATAGAGTTTCATCGATTTGTTTTATCAAATGCTGATCTCAGTAAATTTAGCCTTTCGTTGGAATTGTGTCTAGTGTAAGCTTTTTTCTTACCTCCG
TAACTATGCTATGGTATGCAGATTAAGCTAGACAAAGCCAAGAAGATTCTTTCTATTCGAGACCGGGGAATTGGTATGACTAAGGAAGACTTAATCAAGA
ACCTTGGTACCATAGCAAAATCTGGAACGTCAGGTACGTTACTTATGTGGTGATACGTTGTCCTGCATAATAGTATGGATCAATAAATTCCATATTTCTA
AGATCTTGCCTTTCGCAGCTTTTGTTGAGAAAATGCAATCAAGTGGGGATTTGAACCTTATTGGACAATTTGGAGTTGGATTCTACTCTGCCTATCTTGT
TGCTGACTACATTGAAGTCATTAGCAAGCACAATGATGACAGCCAGTAAGTTGATTTAGAGGGCTTTGTTTGGCAATATACTTGTGGGCATGTAAAATCA
TTGAAAAGCTTTTCTGATAACTTCTTTTCCGTTTTCAGGTATGTATGGGAATCAAAGGCTAACGGTAAATTTGCTGTTTCCGAGGATACATGGAATGAGC
CTCTTGGACGTGGAACCGAGATTAGATTACATCTTAGGGATGAAGCTGGCGAGTACCTAGAAGAAAGTAAACTTAAGGTGGGTAATATTTTGATAAGAAA
GTAAATTTCTCTTTTGTTACAAACCTAAATTAAGCAATGCAAAGAACCAGAATAACCCAGGGTTTGTTGTAGAGAACCCCAAACTCTCCTGAGGGGAAGT
GGTTCAGCATTATTATGAATTCAGTGCACTGCTTATTCAATATTTCTGTTTATCCTCTCATTATGGTTGCTAATGATCATTGTTGTCTACTACAGGAATT
GGTGAAGAGATATTCTGAATTCATTAACTTCCCTATCTCCCTCTGGGCTAGCAAAGAGGTTGAAACCGAGGTCCCAGTTGAGGAAGATGAATCAGCTGAT
GAGGAAACTGGTGAGTATTAATGAAACACCATATTATAATTTTCTGCTGCAGTGTTATCTTTTTTCCCTTCAGTTTAGGCAGCCCTGATTTTTGGTAATG
GTACTTGACTTCAGAAACCACCTCTACCGAGGAAGAAAAGGAAGAAGATGCTGAGGAGGAAGATGGTGAGAAAAAGCAGAAAACCAAGAAGGTGAAAGAA
ACAGTTTATGAATGGGAGCTTCTGAATGATGTTAAGGCTATATGGCTGAGAAGTCCAAAGGAGGTGACAGAGGAAGAGTACACTAAATTCTACCACTCTC
TCTCAAAGGTGAAAACCATGCGTTAACTAAATCATACTTGTTACATACTAGGTGTAAAATTTTCGTGTGGATTTCCCTGACCCCAGTTGTTATACAGGAT
TTTACCGACGAGAAGCCAATGGCTTGGAGTCACTTTAATGCTGAAGGTGATGTTGAATTCAAGGCTGTGTTGTATGTTCCTCCGAAAGCTCCCCATGATC
TATACGAGAGCTATTACAACAGCAACAAGGCGAACTTGAAGCTATATGTCAGGAGGGTGTTCATCTCAGATGAATTTGATGAGCTTCTGCCTAAGTATTT
GAGTTTCTTGAAGGTAAACTACTTGAAAGACAAACTAAGGGGTTCTTTCAATACAAATTTATGGGCTAAATCCCTAACGTGAGTTGCTTTTGCAGGGTCT
TGTTGACTCTGACACATTGCCTCTAAATGTATCAAGAGAAATGCTTCAACAACACAGCAGCTTAAAGACAATTAAGAAGAAGCTTATCCGAAAGGCGCTT
GATATGATCCGCAAGCTTGCTGAAGAAGATCCTGATGAAATCCATGATGATGAGAAAAAAGGTATTCCATAAAACAAGTTTCTTGGTATCAATCCACTTT
GACCGTTCCACTTTTTTTTACCATTTGGTAGCTTCATCTTTCTGAAACATGGTCTAAGCTTATTGACTTGTTGGCACGCAGATGTGGAGAAGTCTGGTGA
GAACGATGAGAAGAAGGGTCAATACACAAAATTCTGGAACGAGTTTGGCAAGTCTGTCAAACTAGGTATCATTGAGGATGCTGCTAACAGGAACCGCTTG
GCAAAACTTCTTCGTTTTGAGACGTAAGCTCTGTTACTTTTTTTTTAATACACGTCTGTCCATTCATTAGCACCAGCAGGCTAAAGATTTGTATTTTGCT
ATTTCAGAACAAAGTCCGATGGAAAATTGACTTCCCTGGATCAGTACATTAAGAGAATGAAAAAGAGCCAAAAGGACATATTTTACATCACAGGAAGCAG
CAAGGAACAGCTAGAGAAATCTCCATTCCTGGAGAGGCTCATCAAGAAGGGCTATGAGGTTTGCATTGCACACGAATAATTCTTCTTTAAATGATCTCCA
ACTCGCATAACACGTTCTCATACTTGTGTTCCCAGGTCATCTTCTTCACAGACCCAGTTGATGAATACTTGATGCAATACCTGATGGATTACGAAGACAA
AAAGTTCCAGAATGTGTCCAAGGAAGGACTGAAGGTTGGGAAAGATTCAAAAGACAAGGAGCTGAAGGAAGCATTCAAGGAGCTAACAAAGTGGTGGAAA
GGAAATCTCGCTAGCGAAAACGTAGACGATGTCAAAATCAGCAACCGTTTGGCTGACACTCCATGTGTAGTCGTAACATCCAAGTTTGGATGGAGTGCTA
ATATGGAGAGGATCATGCAGTCCCAAACTCTCTCGGATGCTAATAAGCAAGCTTACATGCGCGGAAAGAGAGTCCTCGAGATCAACCCACGACACCCTAT
CATCAAAGAACTCAAGGATAGAATTGCAAGTGACCCAGAGGTAAAACAAACATAAGACCCATCAATTCTTTTTTTTACTTACTGTCTATTAGAGAAATAA
ACTAACATACCAAATTCTCTCAGGATGAGAGTGTGAAGGAAACAGCACAGCTCATGTACCAGACAGCTTTGATCGAGAGTGGATTCATACTCACCGACCC
AAAAGACTTTGCTGCCCGTATTTATAACTCAGTCAAGAGCGGTCTGAACATCAGCCCTGATGCAGTAGCCGACGAGGAAATCGAGGCAGCAGAGGAACCA
GAGACCAGTGAGGCAACTGAGACGAAATCAGATGACTTGGCTGGTGGTCTAAACATTGAAGCCGAACCCGTTGAGCAACAAGAAGAGAACACCAAGGACG
AACTGTAG

[truncated: 3 more sheets: Vv-AA, Vv-CDS, Vv-Genomic]
