# Supplementary material for: Genome-wide analysis of the Populus Hsp90 gene family reveals differential expression patterns, localization, and heat stress responses
Source: BMC Genomics. 2013 Aug 5;14:532. doi: 10.1186/1471-2164-14-532 (PMC3750472; doi:10.1186/1471-2164-14-532)
Supplement: Additional file 3 — List of Hsp90 protein sequences identified from eight plant species examined in this study. [file 1471-2164-14-532-S3.txt]

>AtHsp90-1
MADVQMADAETFAFQAEINQLLSLIINTFYSNKEIFLRELISNSSDALDKIRFESLTDKSKLDGQPELFIRLVPDKSNKTLSIIDSGIGMTKADLVNNLG
TIARSGTKEFMEALQAGADVSMIGQFGVGFYSAYLVAEKVVVTTKHNDDEQYVWESQAGGSFTVTRDVDGEPLGRGTKITLFLKDDQLEYLEERRLKDLV
KKHSEFISYPIYLWTEKTTEKEISDDEDEDEPKKENEGEVEEVDEEKEKDGKKKKKIKEVSHEWELINKQKPIWLRKPEEITKEEYAAFYKSLTNDWEDH
LAVKHFSVEGQLEFKAILFVPKRAPFDLFDTRKKLNNIKLYVRRVFIMDNCEELIPEYLSFVKGVVDSDDLPLNISRETLQQNKILKVIRKNLVKKCIEM
FNEIAENKEDYTKFYEAFSKNLKLGIHEDSQNRGKIADLLRYHSTKSGDEMTSFKDYVTRMKEGQKDIFYITGESKKAVENSPFLERLKKRGYEVLYMVD
AIDEYAVGQLKEYDGKKLVSATKEGLKLEDETEEEKKKREEKKKSFENLCKTIKEILGDKVEKVVVSDRIVDSPCCLVTGEYGWTANMERIMKAQALRDS
SMSGYMSSKKTMEINPDNGIMEELRKRAEADKNDKSVKDLVMLLYETALLTSGFSLDEPNTFAARIHRMLKLGLSIDEDENVEEDGDMPELEEDAAEESK
MEEVD
>AtHsp90-2
MADAETFAFQAEINQLLSLIINTFYSNKEIFLRELISNSSDALDKIRFESLTDKSKLDGQPELFIHIIPDKTNNTLTIIDSGIGMTKADLVNNLGTIARS
GTKEFMEALAAGADVSMIGQFGVGFYSAYLVADKVVVTTKHNDDEQYVWESQAGGSFTVTRDTSGETLGRGTKMVLYLKEDQLEYLEERRLKDLVKKHSE
FISYPISLWIEKTIEKEISDDEEEEEKKDEEGKVEEVDEEKEKEEKKKKKIKEVSHEWDLVNKQKPIWMRKPEEINKEEYAAFYKSLSNDWEEHLAVKHF
SVEGQLEFKAILFVPKRAPFDLFDTKKKPNNIKLYVRRVFIMDNCEDIIPEYLGFVKGIVDSEDLPLNISRETLQQNKILKVIRKNLVKKCLELFFEIAE
NKEDYNKFYEAFSKNLKLGIHEDSQNRTKIAELLRYHSTKSGDELTSLKDYVTRMKEGQNDIFYITGESKKAVENSPFLEKLKKKGIEVLYMVDAIDEYA
IGQLKEFEGKKLVSATKEGLKLDETEDEKKKKEELKEKFEGLCKVIKDVLGDKVEKVIVSDRVVDSPCCLVTGEYGWTANMERIMKAQALRDSSMAGYMS
SKKTMEINPENSIMDELRKRADADKNDKSVKDLVLLLFETALLTSGFSLDEPNTFGSRIHRMLKLGLSIDDDDAVEADAEMPPLEDDADAEGSKMEEVD
>AtHsp90-3
MADAETFAFQAEINQLLSLIINTFYSNKEIFLRELISNSSDALDKIRFESLTDKSKLDGQPELFIHIIPDKTNNTLTIIDSGIGMTKADLVNNLGTIARS
GTKEFMEALAAGADVSMIGQFGVGFYSAYLVADKVVVTTKHNDDEQYVWESQAGGSFTVTRDTSGEALGRGTKMVLYLKEDQMEYIEERRLKDLVKKHSE
FISYPISLWIEKTIEKEISDDEEEEEKKDEEGKVEEVDEEKEKEEKKKKKIKEVSHEWDLVNKQKPIWMRKPEEINKEEYAAFYKSLSNDWEEHLAVKHF
SVEGQLEFKAILFVPKRAPFDLFDTKKKPNNIKLYVRRVFIMDNCEDIIPEYLGFVKGIVDSEDLPLNISRETLQQNKILKVIRKNLVKKCLELFFEIAE
NKEDYNKFYEAFSKNLKLGIHEDSQNRTKIAELLRYHSTKSGDELTSLKDYVTRMKEGQNDIFYITGESKKAVENSPFLEKLKKKGIEVLYMVDAIDEYA
IGQLKEFEGKKLVSATKEGLKLDETEDEKKKKEELKEKFEGLCKVIKDVLGDKVEKVIVSDRVVDSPCCLVTGEYGWTANMERIMKAQALRDSSMGGYMS
SKKTMEINPENSIMDELRKRADADKNDKSVKDLVLLLFETALLTSGFSLDEPNTFGSRIHRMLKLGLSIDDDDVVEADADMPPLEDDADAEGSKMEEVD
>AtHsp90-4
MADAETFAFQAEINQLLSLIINTFYSNKEIFLRELISNSSDALDKIRFESLTDKSKLDGQPELFIHIIPDKTNNTLTIIDSGIGMTKADLVNNLGTIARS
GTKEFMEALAAGADVSMIGQFGVGFYSAYLVADKVVVTTKHNDDEQYVWESQAGGSFTVTRDTSGEALGRGTKMILYLKEDQMEYIEERRLKDLVKKHSE
FISYPISLWIEKTIEKEISDDEEEEEKKDEEGKVEEIDEEKEKEEKKKKKIKEVTHEWDLVNKQKPIWMRKPEEINKEEYAAFYKSLSNDWEEHLAVKHF
SVEGQLEFKAILFVPKRAPFDLFDTKKKPNNIKLYVRRVFIMDNCEDIIPDYLGFVKGIVDSEDLPLNISRETLQQNKILKVIRKNLVKKCLELFFEIAE
NKEDYNKFYEAFSKNLKLGIHEDSQNRTKIAELLRYHSTKSGDELTSLKDYVTRMKEGQNEIFYITGESKKAVENSPFLEKLKKKGYEVLYMVDAIDEYA
IGQLKEFEGKKLVSATKEGLKLEETDDEKKKKEELKEKFEGLCKVIKDVLGDKVEKVIVSDRVVDSPCCLVTGEYGWTANMERIMKAQALKDSNTGGYMS
SKKTMEINPENSIMDELRKRAEADKNDKSVKDLVLLLFETALLTSGFSLDEPNTFGSRIHRMLKLGLSIEEDDAVEADAEMPPLEDDADAEGSKMEEVD
>AtHsp90-5
MAPALSRSLYTSPLTSVPITPVSSRLSHLRSSFLPHGGALRTGVSCSWNLEKRCNRFAVKCDAAVAEKETTEEGSGEKFEYQAEVSRLLDLIVHSLYSHK
EVFLRELVSNASDALDKLRFLSVTEPSLLGDGGDLEIRIKPDPDNGTITITDTGIGMTKEELIDCLGTIAQSGTSKFLKALKENKDLGADNGLIGQFGVG
FYSAFLVAEKVVVSTKSPKSDKQYVWESVADSSSYLIREETDPDNILRRGTQITLYLREDDKYEFAESTRIKNLVKNYSQFVGFPIYTWQEKSRTIEVEE
DEPVKEGEEGEPKKKKTTKTEKYWDWELANETKPLWMRNSKEVEKGEYNEFYKKAFNEFLDPLAHTHFTTEGEVEFRSILYIPGMGPLNNEDVTNPKTKN
IRLYVKRVFISDDFDGELFPRYLSFVKGVVDSDDLPLNVSREILQESRIVRIMRKRLIRKTFDMIQEISESENKEDYKKFWENFGRFLKLGCIEDTGNHK
RITPLLRFFSSKNEEELTSLDDYIENMGENQKAIYYLATDSLKSAKSAPFLEKLIQKDIEVLYLVEPIDEVAIQNLQTYKEKKFVDISKEDLELGDEDEV
KDREAKQEFNLLCDWIKQQLGDKVAKVQVSNRLSSSPCVLVSGKFGWSANMERLMKAQALGDTSSLEFMRGRRILEINPDHPIIKDLNAACKNAPESTEA
TRVVDLLYDTAIISSGFTPDSPAELGNKIYEMMAMAVGGRWGRVEEEEESSTVNEGDDKSGETEVVEPSEVRAESDPWQD
>AtHsp90-6
MIRLSKRSVSTLLRSGNQSFRIAAAASTSRSSPSATDVKRSDTESRWYSSLTNGQSKNSGSFAQLNMKTNWFMGYRNESSAAASDSSSQAPPPAEKFEYQ
AEVSRLMDLIVNSLYSNKEVFLRELISNASDALDKLRYLSVTNPELSKDAPDLDIRIYADKENGIITLTDSGIGMTRQELVDCLGTIAQSGTAKFMKALK
DSKDAGGDNNLIGQFGVGFYSAFLVADRVIVSTKSPKSDKQYVWEGEANSSSFTIQEDTDPQSLIPRGTRITLHLKQEAKNFADPERIQKLVKNYSQFVS
FPIYTWQEKGYTKEVEVEDDPTETKKDDQDDQTEKKKKTKKVVERYWDWELTNETQPIWLRNPKEVTTAEYNEFYRKAFNEYLDPLASSHFTTEGEVEFR
SILYVPPVSPSGKDDIVNQKTKNIRLYVKRVFISDDFDGELFPRYLSFVKGVVDSHDLPLNVSREILQESRIVRIMKKRLVRKAFDMILGISLSENREDY
EKFWDNFGKHLKLGCIEDRENHKRIAPLLRFFSSQSENDMISLDEYVENMKPEQKAIYFIASDSITSAKNAPFLEKMLEKGLEVLYLVEPIDEVAVQSLK
AYKEKDFVDISKEDLDLGDKNEEKEAAVKKEFGQTCDWIKKRLGDKVASVQISNRLSSSPCVLVSGKFGWSANMERLMKAQSTGDTISLDYMKGRRVFEI
NPDHSIIKNINAAYNSNPNDEDAMRAIDLMYDAALVSSGFTPDNPAELGGKIYEMMDVALSGKWSSPEVQPQQQQMAHSHDAETFEAEVVEPVEVDGKK
>AtHsp90-7
MRKRTLVSVLFLFSLLFLLPDQGRKLHANAEESSDDVTDPPKVEEKIGGHGGLSTDSDVVHRESESMSKKTLRSNAEKFEFQAEVSRLMDIIINSLYSNK
DIFLRELISNASDALDKIRFLALTDKDVLGEGDTAKLEIQIKLDKAKKILSIRDRGIGMTKEDLIKNLGTIAKSGTSAFVEKMQSSGDLNLIGQFGVGFY
SAYLVADYIEVISKHNDDSQYVWESKANGKFAVSEDTWNEPLGRGTEIRLHLRDEAGEYLEESKLKELVKRYSEFINFPISLWASKEVETEVPVEEDESA
DEETETTSTEEEKEEDAEEEDGEKKQKTKKVKETVYEWELLNDVKAIWLRSPKEVTEEEYTKFYHSLSKDFTDEKPMAWSHFNAEGDVEFKAVLYVPPKA
PHDLYESYYNSNKANLKLYVRRVFISDEFDELLPKYLSFLKGLVDSDTLPLNVSREMLQQHSSLKTIKKKLIRKALDMIRKLAEEDPDEIHDDEKKDVEK
SGENDEKKGQYTKFWNEFGKSVKLGIIEDAANRNRLAKLLRFETTKSDGKLTSLDQYIKRMKKSQKDIFYITGSSKEQLEKSPFLERLIKKGYEVIFFTD
PVDEYLMQYLMDYEDKKFQNVSKEGLKVGKDSKDKELKEAFKELTKWWKGNLASENVDDVKISNRLADTPCVVVTSKFGWSANMERIMQSQTLSDANKQA
YMRGKRVLEINPRHPIIKELKDRIASDPEDESVKETAQLMYQTALIESGFILTDPKDFAARIYNSVKSGLNISPDAVADEEIEAAEEPETSEATETKSDD
LAGGLNIEAEPVEQQEENTKDEL

>PtHsp90-1a
MADVKMGEAETFAFQAEINQLLSLIINTFYSNKEIFLRELISNASDALDKIRFESLTDKSKLDAQPELFIRLVPDKTNNTLSIIDSGVGMTKADLVNNLGTIARSGTKEFMEALQAGADVSMIGQFGVGFYSAYLVAERVVVTTK HNDDEQYVWESQAGGSFTVTRDVNGEQLGRGTKITLFLKEDQLEYLEERKIKDLVKKHSEFISYPIYLWTEKTTEKEISDDEDDEPKKEEEGDIEEVDEEKESKSKKKKIKEVSHEWQLINKQKPIWLRKPEEITKEEYAAFYKS LTNDWEDHLAVKHFSVEGQLEFKAILFVPKRAPFDLFDTRKKMNNIKLYVRRVFIMDNCEELIPEYLGFIKGVVDSDDLPLNISREMLQQNKILKVIRKNLVKKCIEMFSEIAENKEDYQKFYDAFSKNLKLGIHEDSQNRAKLA DLLRYHSTKSGDEMTSLKDYVTRMKEGQKDIYYITGESKKAVENSPFLEKLKKRGYEVLFMVDAIDEYAVGQLKEYDGKKLVSATKEGLKLDDETEEEKKKKEEKKKSFENLCKTIKDILGDRVEKVVVSDRIVDSPCCLVTGEY GWTANMERIMKAQALRDSSMSSYMSSKKTMEINPDNGIMEELRKRAEADKNDKSVKDLVLLLFETALLTSGFSLEDPNTFAARIHRMLKLGLSIDEDEAAGDDTDMPALEEDGAEESKMEEVD*
>PtHsp90-1b
MADVQMGEAETFAFQAEINQLLSLIINTFYSNKEIFLRELISNASDALDKIRFESLTDKSKLDAQPELFIRLVPDKTNNTLSIIDSGVGMTKADLVNNLGTIARSGTKEFMEALQAGADVSMIGQFGVGFYSAYLVAERVVVTTK HNDDEQYVWESQAGGSFTVTRDVNGEQLGRGTKITLYLKEDQLEYLEERRIKDLVKKHSEFISYPIYLWTEKTTEKEISDDEDDEPKKEEEGDIEEVDEEKETKSKKKKIKEVSHEWQLINKQKPIWLRKPEEITKEEYASFYKS LTNDWEDHLAVKHFSVEGQLEFKAILFAPKRAPFDLFDTRKKMNNIKLYVRRVFIMDNCEELIPEYLGFIKGVVDSDDLPLNISREMLQQNKILKVIRKNLVKKCIEMFNEIAENKEDYQKFYDAFSKNLKLGIHEDSQNRAKLA DLLRYHSTKSGDEMTSLKDYVTRMKEGQKDIYYITGESKKAVENSPFLEKLKKRGYEVLFMVDAIDEYAVGQLKEYDGKKLVSATKEGLKLDDETEEEKKKKEEKKKSFENLCKTIKDILGDKVEKVVVSDRIVDSPCCLVTGEY GWTANMERIMKAQALRDSSMSSYMSSKKTMEINPDNGIMEELRKRAEADKNDKSVKDLVLLLFETALLTSGFSLDDPNTFAARIHRMLKLGLSIDEDEAAGDDTDMPALEEDGAEESKMEEVD*
>PtHsp90-2
MADVETFAFQAEINQLLSLIINTFYSNKEIFLRELISNASDALDKIRFESLTDKSKLDAQPELFIHIVPDKTSNTLTIIDSGVGMTKADLVNNLGTIARSGTKEFMEALAAGADVSMIGQFGVGFYSAYLVAEKVIVTSKHNDDE QYVWESQAGGSFTVIRDTSGEPLGRGTKIVLYLKEDQLEYLEERCLKDLVKKHSEFISYPISLWIEKTTEKEISDDEDEEEKKDEEGKVEDVDEEKEKEEKKKKKIKEVSHEWSLVNKQKPIWMRKPDEITKEEYAAFYKSLTND WEEHLAVKHFSVEGQLEFKAILFVPKRAPFDLFDTKKKPNNIKLYVRRVFIMDNCEDLIPEYLSFVKGIVDSEDLPLNISREMLQQNKILKVIRKNLVKKCLELFFEIAENKEDYNKFYESFSKNLKLGIHEDSSNKSKLAELLR YHSTKSGDELTSLKDYVTRMKEGQSDIYYITGESKKAVENSPFLEKLKKKGYEVLYMVDAIDEYAVGQLKEFEGKKLVSATKEGLKLEETEDEKQKQEELKQKFEGLCKVIKDVLGDKVEKVVVSDRVVDSPCCLVTGEYGWTAN MERIMRAQALRDNSMAGYMSSKKTMEINPENPIMEELRKRADADKNDKSVKDLVLLLFETALLTSGFSLDEPNTFGNRIHRMLKLGLSIDEDAVEADAEMPPLEEAEADAEGSKMEEVD*
>PtHsp90-3
MADTETFAFQAEINQLLSLIINTFYSNKEIFLRELISNSSDALDKIRFDSLTDKSKLDAQPELFIHIIPDKATNTLTIVDSGIGMTKSDLVNNLGTIARSGTKEFMEAVTAGADVSMIGQFGVGFYSAYLVADKVVVTSKHNDDE QYVWESQAGGSFTITRDTSGENLGRGTKITLFLKEDQLEYLEERRLKDLIKKHSEFISYPISLWIEKTTEKEISDDEDEEDKKDEEGNVEDVDEEKEKEEKKKKKIKEVSHEWSLVNKQKPIWMRKPEEITKEEYGAFYKSLTND WEEHLAVKHFSVEGQLEFKAVLFVPKRAPFDLFDTKKKQNNIKLYVRRVFIMDNCEELMPEYLSFVKGIVDSEDLPLNISREMLQQNKILKVIRKNLVKKCIELFFEIAENKEDYDKFYEAFSKNLKLGIHEDSQNKSKIAELLR YHSTKSGDEMTSLKDYVTRMKEGQSDIYYITGESKKAVENSPFLEKLKKKGYEVLYMIDAIDEYAVGQLKEFEGKKLVSATKEGLKIDETEDEKKKKEELKEKFEGLCKVIKDVLGDKVEKVVVSDRVVDSPCCLVTGEYGWSAN MERIMKAQALRDSSMGGYMSSKKTMEINPENPIMEELRKRADADKNDKSVKDLVLLLFETAMLTSGFSLDDPNTFGSRIHRMLKLGLSIDEDSADADTDMPPLEDADDAEGSKMEEVD*
>PtHsp90-4a
MAEAETFAFQAEINQLLSLIINTFYSNKEIFLRELISNSSDALDKIRFDSLTDKSKLDAQPELFIHIIPDKASNTLTIIDSGIGMTKSDLVNNLGTIARSGTKEFMEAVTAGADVSMIGQFGVGFYSAYLVADKVVVTTKHNDDE QYVWESQAGGSFTVTRDTSGENLGRGTKITLFLKEDQLEYLEERRLKDLIKKHSEFISYPISLWIEKTTEKEISDDEDEEDKKDEEDKKDEEGNVEDVDEEKDKEEKKKKKIKEISHEWSLVNKQKPIWMRKPEEITKEEYGAFY KSLTNDWEEHLAVKHFSVEGQLEFKAVLFVPKRAPFDLFDTKKKQNNIKLYVRRVFIMDNCEELMPEYLSFVKGIVDSEDLPLNISREMLQQNKILKVIRKNLVKKCVELFFEIAENKEDYDKFYEAFSKNLKLGIHEDSQNKSK IAELLRYHSTKSGDELTSLKDYVTRMKEGQSDIYYITGESKKAVENSPFLEKLKKKGYEVLYMVDAIDEYAVGQLKEFEGKKLVSATKEGLKIDETEDEKKKKEELTEKFEGLCKVIKDVLGDRVEKVVVSDRVVDSPCCLVTGE YGWSANMERIMKAQALRDNSMAGYMSSKKTMEINPENPIMDELRKRADADKNDKSVKDLVLLLFETALLTSGFSLDDPNTFGSRIHRMLKLGLSIDEDTADADTDMPPLEDAADDAEEGSKMEEVD*
>PtHsp90-4b
MAETETFAFQAEINQLLSLIINTFYSNKEIFLRELISNSSDALDKIRFDSLTDKSKLDAQPELFIHIIPDKANNSLTIIDSGIGMTKSDLVNNLGTIARSGTKEFMEAVTAGADVSMIGQFGVGFYSSYLVADKVVVTSKHNDDE QYVWESQAGGSFTVTRDTSGENLGRGSKITLFLKEDQLEYLEERRLKDLIKKHSEFISYPISLWIEKTTEKEISDDEDEDVEDKKDEEGNVEDVDDEKDKEEKKKKKIKEISHEWSLVNKQKPIWMRKPEEITKEEYGAFYKSLT NDWEEHLAVKHFSVEGQLEFKAVLFVPKRAPFDLFDTKKKQNNIKLYVRRVFIMDNCEELMPEYLSFVKGIVDSEDLPLNISREMLQQNKILKVIRKNLVKKCIELFFEIAENKEDYDKFYEAFSKNLKLGIHEDSQNKTKIAEL LRYHSTKSGDELTSLKDYVTRMKEGQSDIYYITGESKKAVENSPFLEKLKKKGYEVLYMVDAIDEYAVGQLKEFEGKKLVSATKEGLKIDETEDEKKKSEESKEKFEGLCKVIKDVLGDRVEKVVVSDRVVDSPCCLVTGEYGWS ANMERIMKAQALRDNSMAGYMSSKKTMEINPENPIMDELRKRADADKNDKSVKDLVLLLFETALLTSGFSLDDPNTFGSRIHRMLKLGLSIDEDSGDADTDMPPLEDAAEEGSKMEEVD*
>PtHsp90-5a
MAPVLSRSLATYASLISLPSSIRHPNNKVLNLRSVFLSQNNGLKKEFSCSGLKWKLEKRNDRISVRCEAAVAEKEATDTSGEKFEYQAEVSRLLDLIVHSLYSHKEVFLRELVSNASDALDKLRFLSVTEPSLLGDAGDLEIRIR PDPDNGTITITDTGIGMTKEELVDCLGTIAQSGTSKFLKALKENKDAGADNGLIGQFGVGFYSAFLVAEKVVVSTKSPKSDKQHVWESEADSSSYVIKEETDPEKLLRRGTQITLYLREDDKYEFSDPVRIQGLVKNYSQFVAFP IYTWEEKSRTVEVEEEEEPKEGEEVPEGEKKKTKKTKTEKYWDWELVNETKPIWMRNPKEVEKDEYQEFYKKTFNEFLDPLAYAHFTIEGEVEFRSVLYIPGMGPLNNEEVINPKTKNIRLYVKRVFISDDFDGELFPRYLSFVR GVVDSDDLPLNVSREILQESRIVRIMRKRLVRKTFDMIQDLSESENKEDYKKFWENFGRFLKLGCVEDSGNHKRITPLLRFYTSKSEEELTSLDEYIENMGENQKAIYYLATDSLKSAKSAPFLEKLVQKDIEVLYLIEPIDEVA IQNLQTYKEKKFVDISKEDLELGGDDEVEERETKQEYNLLCDWIKQQLGEKVAKVQVSKRLSSSPCVLVSGKFGWSANMERLMKAQALGDQSSLEFMRGRRILEINPDHPIIKDLNAACKNAPDSSDAKRAVDLLYDTALISSGF TPDSPAELGGKIYEMMAMALGGRWGRSDGDEAEDNAEESDANASETSEPQVIEPSEVRTESDPWQD*
>PtHsp90-5b
MAPVLSRSLATSASLISLSSSIRHPNNKVFNLRSVFLPQNNGLRKGFSCSGLKWKPEKRSDQVSIRCKAAVAEKESTDTSGEKFEYQAEVSRLLDLIVHSLYSHKEVFLRELVSNASDALDKLRFLSVTEPSLLGDAGDLEIRIR SDPDNGIITITDTGIGMTKEELVDCLGTIAQSGTSKFLKALKENKDVGADNDLIGQFGVGFYSAFLVSEKVVVSTKSPKSDKQYVWESEADSSSYVIKEETDPEKILRRGTEITLYLKEDDKYEFSEAVRIQGLVKNYSQFVAFP IYTWVEKSRTVEVEEEEEPKGEEVPEGEKKITKKTKTEKYWDWELANETKPIWMRNPKEVEKDEYQEFYKKTFNEFLDPLAYTHFTTEGEVEFRSVLYIPGMGPLNNEEVINPKTKNIRLHVKRVFISDDFDGELFPRYLSFVRG VVDSDDLPLNVSREILQESRIVRIMRKRLVRKAFDMVQDLSESENKEDYKKFWENFGKFLKLGCVEDSGNHKRITPLLRFYTSKSEEELTSLDEYVENMGENQKAIYYLATDSLKSAKSAPFLEKLLQKDIEVLYLIEPIDEVAI QNLQTYKEKKFVDISKEDLELGDDDEVKDRETKQEYNLLCDWIKQQLGEKVAKVQVSKRLSSSPCVLVSGKFGWSANMERLMKAQTLGDQSSLEFMRGRRILEINPDHPIIKDMNAACKNAPDSDDAKRAVDLLYDTALISSGFT PDSPAELGGKIYEMMAMALGGRWGRSDGDKEEAAEGNAAESDANASEVSEPQVIEPSEVRTESDPWQD*
>PtHsp90-6
MHGLSRRSVSTILRSTGSASRYGSAATAVPFSDYVVDGEAKFRWYSVLTTGREIPNKTKQLNLKHTFFLGTRYESTAAESDSSSSPPSVGEKYEYQAEVSRLMDLIVNSLYSNKEVFLRELISNASDALDKLRFLSVTDSELLKD ATDLDIRIQTDKDNGIITIIDSGIGMTRQELIDCLGTIAQSGTAKFLKALKDSKDAGADNNLIGQFGVGFYSAFLVADRVVVSTKSPRSDKQYVWEGEANASSYTIREDTDPENHIPRGTRLTLYLKRDDKGFAHPERIQKLVKN YSQFVSFPIYTWQEKGYTKEVEVDEDPAEAKKDEQDDTTEKKKKKTKTVVEKYWDWELTNETQPIWLRNPKEVSTEDYNEFYKKTFNEYLEPLASSHFTTEGEVEFRSILYVPAIASTGKDDIVNPKTKNIRLYVKRVFISDDFD GELFPRYLSFVKGVVDSNDLPLNVSREILQESRIVRIMRKRLVRKAFDMILGISMSENREDYEKFWDNFGKHLKLGCIEDRENHKRIAPLLRFFSSQSEQEMISLDEYVENMKPEQKDIYYIASDSVTSARNTPFLERLLEKDLE VLFLVDPIDEIAIQNLKSYKEKNFVDITKEDLDLGDKNEEKEKNMKQEFGQTCDWIKKRLGDKVASVQISNRLSSSPCVLVSGKFGWSANMERLMKSQTVGDMSSLEFMRGRRVFEINPEHEIIKNLTVQGHSHPSLCFSFES*
>PtHsp90-7
MRKWTVPSVLLLLCLLSLISDQGQKLHAKAEDDSDSLVDPPKVEEKLGAVPNGLSTDSDVVKRESESISKRTLRNTAEKFEFQAEVSRLMDIIINSLYSNKDIFLRELISNASDALDKIRFLSLTDKEVLGEGDNAKLDIQIKLD KEKKILSIRDRGIGMTKEDLIKNLGTIAKSGTSAFVEKMQTSGDLNLIGQFGVGFYSVYLVADYVEVISKHNEDKQYVWESKADGAFAISEDTWNEPLGRGTEIRLHLREEAGEYLEESKLKDLVKKYSEFINFPIYLWASKEVD VEVPADEDESSDEDETTAESSSSDDGDSEKSEDEDAEDKPKTKKIKETTYEWELLNDVKAIWLRNPKEVTEEEYTKFYHSLAKDLGDEKPLAWSHFTAEGDVEFKAVLFVPPKAPHDLYESYYNTNKANLKLYVRRVFISDEFDE LLPKYLNFLMGLVDSDTLPLNVSREMLQQHSSLKTIKKKLIRKALDMIRKIADEDPDEANDKDKKDVENSSDDEKKGQYAKFWNEFGKSIKLGIIEDSVNRNRLAKLLRFETTKSDGKLTSLDQYISRMKSGQKDIFYITGPNKE QVEKSPFLERLKKKGYEVIYFTDPVDEYLMQYLMDYEDQKFQNVSKEGLKLGKDSKAKELKESFKELTKWWKGALASENVDDVKISNRLADTPCIVVTSKYGWSANMERIMQAQTLSDANKQAYMRGKRVLEINPRHPIIKELRE RVVKDPEDDSVKQTAHLMYQTALMESGFILNDPKDFASRIYSSVKSSLSISPDAIIEEEDDVEEVEVEAETKEATSSSEAEPTRDDELTEPSVVKDEL*

>OsHsp90-1
MAAAGDVQMAEKETFAFQAEINQLLSLIINTFYSNKEIFLRELISNSSDALDKIRFESLTDKSKLDAQPELFIRLVPYKPSKTLSIIDSGVGMTKSDLVN
NLGTIARSGTKEFMEALQAGADVSMIGQFGVGFYSAYLVAEKVVVTTKHNDDEQYVWESQAGGSFTVTLDTAGERLGRGTKITLFLKDDQLEYLEERRLK
DLVKKHSEFISYPIYLWSEKTTEKEISDDEDDDIDDSKGKEKEGDIEEVKDKKKKKKVNEVSHEWVQINKQKPIWLRKPEEISREEYASFYKSLTNDWED
HLAVKHFSVEGQLEFKAILFVPRRAPFDLFDTRKKMNNIKLYVRRVFIMDNCEELIPEWLGFVKGVVDSDDLPLNISREMLQQNKILKVIRKNLVKKCIE
MFFEIADNKEDYAKFYEAFSKNLKLGIHEDSQNRGKLADLLRYHSTKSGNELTSLKDYVTRMKEGQKEVYYITGESRKAVENSPFLEKLKKKGYEVLFMV
DAIDEYAVGQLKEYDGKKLVSATKEGLKLDDDDDAKERKRSFEPLCKVIKDILGDRVEKVVVSDRIVDSPCCLVTGEYGWTANMERIMKAQALRDSSMGA
YMSSKKTMEINPENGIMEELRKRADADANDKSVRDLVLLLFETALLTSGFSLDDPNTFAARIHRMLKLGLNIDDDDAAAADDDADMPALDDAAAEESKME
EVD*
>OsHsp90-7
MRKWALSSALLLLLLLLTTLPDPAKKLQVNADDSTDELVDPPKVEEKIGGVPHGLSTDSEVVQREAESISRKTLRSSAEKFEFQAEVSRLMDIIINSLYS
NKDIFLRELISNASDALDKIRFLALTDKEVLGEGDTAKLEIQIKLDKEKKILSIRDRGIGMTKEDLIKNLGTIAKSGTSAFVEKMQTGGDLNLIGQFGVG
FYSVYLVADYVEVISKHNDDKQHVWESKADGSFAISEDTWNEPLGRGTEIRLHLRDEAKEYVEEDKLKDLVKKYSEFINFPIYLWATKEVDVEVPADEDE
SSESSEEEESSPESTEEEETEESEEKKPKTKTVKETTTEWELLNDVKAIWLRSPKEVTEEEYTKFYHSLAKDFGDDKPLSWSHFTAEGDVEFKALLFVPP
KAPHDLYESYYNSNKSNLKLYVRRVFISDEFDELLPKYLSFLKGLVDSDTLPLNVSREMLQQHSSLKTIKKKLIRKALDMIRKLAEEDPDEYSNKDKTDE
EKSAMEEKKGQYAKFWNEFGKSVKLGIIEDATNRNRLAKLLRFESTKSEGKLASLDEYISRMKPGQKDIFYITGSSKEQLEKSPFLERLTKKNYEVIYFT
DPVDEYLMQYLMDYEDKKFQNVSKEGLKLGKDSKLKDLKESFKELTDWWKKALDTESVDSVKISNRLSDTPCVVVTSKYGWSANMEKIMQSQTLSDASKQ
AYMRGKRVLEINPRHPIIKELRDKVAQDSESESLKQTAKLVYQTALMESGFNLPDPKDFASSIYRSVQKSLDLSPDAAVEEEEEVEEAEVEEKESSNIKE
EAEPSSYDKDEL*
>OsHsp90-5a
MAPSLSRSLGASSVAALRPCAGRVRAPGAGAARGSGSARCGRGVRWETAEEEKFEYQAEVSRLMDLIVHSLYSHKEVFLRELVSNASDALDKLRFLGVTD
SSLLADGGELEIRIKPDPDAGTITITDTGIGMTKDELKDCLGTIAQSGTSKFLKALKENKDLGADNGLIGQFGVGFYSAFLVAEKVVVSTKSPKSDKQYV
WEGVADSSSYVIKEETDPEKMLTRGTQITLVLRPDDKFEFADPGRIQGLVKNYSQFVSFPIYTWQEKSRTVEVEEDEEAKEGEEAKEGEQKKKKTITEKY
WDWELANETKPIWMRSPKEIEKTEYNEFYKKAFNEFLDPLAYTHFTTEGEVEFRSVLYIPGMAPLSNEEIMNPKTKNIRLYVKRVFISDDFDGELFPRYL
SFVKGVVDSNDLPLNVSREILQESRIVRIMRKRLVRKTFDMIEEISEKDDKEDYKKFWESFGKFIKLGCIEDTGNHKRLAPLLRFHTSKNEGDLISLDQY
VENMPENQKAIYYIATDSLQSAKTAPFLEKLVQKDIEVLYLIEPIDEVAIQNLQTYKEKKFVDISKEDLELGDEDEDNKESKQEYTLLCDWVKQQLGDKV
AKVQISKRLSLSPCVLVSGKFGWSANMERLMKAQTLGDTSSLEFMRGRRIFEINPDHPIVKDLNAACKNEPESTEAKRAVELLYETALISSGYTPDSPAE
LGGKIYEMMTIALGGRWGRSDTETEAATTGDASTETGSSEATVTEVIEPSEVRPESDPWRD*
>OsHsp90-2
MASETETFAFQAEINQLLSLIINTFYSNKEIFLRELISNSSDALDKIRFESLTDKSKLDAQPELFIHIVPDKASNTLSIIDSGIGMTKSDLVNNLGTIAR
SGTKEFMEALAAGADVSMIGQFGVGFYSAYLVAERVVVTTKHNDDEQYVWESQAGGSFTVTRDTSGEQLGRGTKITLYLKDDQLEYLEERRLKDLIKKHS
EFISYPISLWTEKTTEKEISDDEDEEEKKDAEEGKVEDVDEEKEEKEKKKKKIKEVSHEWSLVNKQKPIWMRKPEEITKEEYAAFYKSLTNDWEEHLAVK
HFSVEGQLEFKAVLFVPKRAPFDLFDTRKKLNNIKLYVRRVFIMDNCEELIPEWLSFVKGIVDSEDLPLNISREMLQQNKILKVIRKNLVKKCVELFFEI
AENKEDYNKFYEAFSKNLKLGIHEDSTNRNKIAELLRYHSTKSGDELTSLKDYVTRMKEGQNDIYYITGESKKAVENSPFLEKLKKKGYEVLYMVDAIDE
YAVGQLKEFEGKKLVSATKEGLKLDESEDEKKRKEELKEKFEGLCKVIKEVLGDKVEKVVVSDRVVDSPCCLVTGEYGWTANMERIMKAQALRDSSMAGY
MSSKKTMEINPENAIMEELRKRADADKNDKSVKDLVLLLFETALLTSGFSLDDPNTFGSRIHRMLKLGLSIDEDETAEADTDMPPLEDDAGESKMEEVD*
>OsHsp90-5b
MAPALSRSLGASSVAALRPTPSRGRGPTLRSAVAVQGRGAAAVAARGVRWEAGRRKGKGRMVGVRCEAAVTEKPAGEEEAAGEQFEYQAEVSRLLDLIVH
SLYSHKEVFLRELVSNASDALDKLRFLSVTDSSVLSDGGELEIRIKPDPEAGTITITDTGIGMTKDELKDCLGTIAQSGTSKFLKALKENKDLGADNGLI
GQFGVGFYSAFLVAEKVVVSTKSPKADKQYVWEAMADSSSYVIKEETDPEKMLTRGTQITLFLRDDDKYEFADPGRIQGLVKNYSQFVSFPIYTWQEKSR
TVEVEEEEPKEGEEATEGEKKKKKKTITEKYWDWELANETKPIWMRNPKEVEKTEYNEFYKKAFNEFLDPLAYTHFTTEGEVEFRSVLYIPGMAPLSNEE
IMNPKTKNIRLYVKRVFISDDFDGELFPRYLSFVKGVVDSNDLPLNVSREILQESRIVRIMRKRLVRKTFDMIQEIAEKEDKEDYKKFWESFGKFVKLGC
IEDTGNHKRLAPLLRFYSSKNETDLISLDQYVENMPENQKAIYYIATDSLQSAKTAPFLEKLVQKDIEVLYLIEPIDEVAIQNLQTYKEKKFVDISKEDL
ELGDEDEDKENESKQEYTLLCDWIKQQLGDKVAKVQISNRLSSSPCVLVSGKFGWSANMERLMKAQTLGDTSSLEFMRGRRIFEINPDHPIVKDLSAACK
NEPESTEAKRAVELLYETALISSGYTPDSPAELGGKIYEMMTIALGGRWGRPEESEAATSESNVEVESSEGSATEVVEPSEVRPESDPWKD*
>OsHsp90-3
MASETETFAFQAEINQLLSLIINTFYSNKEIFLRELISNSSDALDKIRFESLTDKSKLDAQPELFIHIVPDKASNTLSIIDSGVGMTKSDLVNNLGTIAR
SGTKEFMEALAAGADVSMIGQFGVGFYSAYLVAERVVVTTKHNDDEQYVWESQAGGSFTVTRDTSGEQLGRGTKITLYLKDDQLEYLEERRLKDLVKKHS
EFISYPISLWTEKTTEKEISDDEDEEEKKDAEEGKVEDVDEEKEEKEKKKKKIKEVSHEWNVMNKQKPIWLRKPEEITKEEYAAFYKSLTNDWEEHLAVK
HFSVEGQLEFKAILFVPKRAPFDLFDTRKKQNNIKLYVRRVFIMDNCEELIPEWLSFVKGIVDSEDLPLNISREMLQQNKILKVIRKNLVKKCVELFFEI
AENKEDYNKFYEAFSKNLKLGIHEDSTNRTKIAELLRYHSTKSGDELTSLKDYVTRMKEGQSEIYYITGESKKAVENSPFLEKLKKKGYEVLYMVDAIDE
YAVGQLKEFEGKKLVSATKEGLKLDESEDEKKRQEELKEKFEGLCKVIKEVLGDKVEKVVVSDRVVDSPCCLVTGEYGWTANMERIMKAQALRDSSMAGY
MSSKKTMEINPENSIMDELRKRADADKNDKSVKDLVMLLFETALLTSGFSLEDPNTFGTRIHRMLKLGLSIDEDESAEADADMPPLEDDAGESKMEEVD*
>OsHsp90-4
MASETETFAFQAEINQLLSLIINTFYSNKEIFLRELISNSSDALDKIRFESLTDKSKLDAQPELFIHIVPDKASNTLSIIDSGVGMTKSDLVNNLGTIAR
SGTKEFMEALAAGADVSMIGQFGVGFYSAYLVAERVVVTTKHNDDEQYVWESQAGGSFTVTRDTSGEQLGRGTKITLYLKDDQLEYLEERRLKDLVKKHS
EFISYPISLWTEKTTEKEISDDEDEEEKKDAEEGKVEDVDEEKEEKEKKKKKIKEVSHEWNVMNKQKPIWLRKPEEITKEEYAAFYKSLTNDWEEHLAVK
HFSVEGQLEFKAILFVPKRAPFDLFDTRKKQNNIKLYVRRVFIMDNCEELIPEWLSFVKGIVDSEDLPLNISREMLQQNKILKVIRKNLVKKCVELFFEI
AENKEDYNKFYEAFSKNLKLGIHEDSTNRTKIAELLRYHSTKSGDELTSLKDYVTRMKEGQSEIYYITGESKKAVENSPFLEKLKKKGYEVLYMVDAIDE
YAVGQLKEFEGKKLVSATKEGLKLDESEDEKKRQEELKEKFEGLCKVIKEVLGDKVEKVVVSDRVVDSPCCLVTGEYGWTANMERIMKAQALRDSSMAGY
MSSKKTMEINPENAIMDELRKRADADKNDKSVKDLVMLLFETALLTSGFSLEDPNTFGTRIHRMLKLGLSIDEDESAEADADMPPLEDDAGESKMEEVKY
TFRETRLHSCCRSSGGLAMEATKETQQQQQQRKPDAGDTVQLPMDTSPYVQYKKDDGLEDYKLRAYGARGHLPVSDVPHGGCGTDAPTIPGTAVPVATQR
RHQQGDTAAAAAGTGRVDTATDAINHHGVP*
>OsHsp90-6
MLGASRRSVCTAAAAAAAGSRRRAAAGVASAVSGDSSVSSSSAPPRSVINGEPGVPQLQKRLLSVLAAPKLTGTDNAASLKLREGSLVGRRYESSAAAVD
SSDTPPVEKHEYQAEVNRLMDLIVHSLYSNKEVFLRELVSNASDALDKLRYLSVTDPDLIKDGAGLDIRIQTDKENGIITITDTGIGMTRQELVDSLGTI
ASSGTAKFLKALKESQEAGVDSNLIGQFGVGFYSAFLVSDKVAVSTKSPKSDKQYVWEGEAESSSYTIREETDPEKLLPRGTRLTLYLKREDKGFAHPEK
IQKLVKNYSQFVSFPIYTWQEKGYTKEVEVDEPVEAKEGDDETKTEVKKKTKTVVEKYWDWELTNETQPIWLRNPREVSTEEYNEFYKKTFNEYMDPLAS
SHFTTEGEVEFRSILYVPATKKEDITDRKTKNIRLYVKRVFISDDFDGELFPRYLSFVRGVVDSNDLPLNVSREILQESRIVRIMRKRLVRKAFDMILGI
SCSENRDDYERFWENYGKFLKLGCMEDKENHKRIAPLLRFFSSQSNEELISLDEYVENMKPEQKDIYYIAADSLSSAKHAPFLEKLNEKEYEVLFLVDPM
DEVSVTNLNSYKDKRFVDISKEDLDLGDKNEEKEKEIKQEYSQTCDWIKKRLGEKVARVDISNRLSSSPCVLVAAKFGWSANMERLMRAQSMGDMSSLDF
MRSRKVFEINPEHEIIKGLNAACRANPDDPEALKAVDILFETSMISSGFTPDNPAELSGKIYEMMSTAMASKWASHAQPAEMNLQRDSPVSSEPIEAEVI
EPELVDDSQKK*

>VvHsp90-1_GSVIVT01028856001
MADVQMGEAETFAFQAEINQLLSLIINTFYSNKEIFLRELISNASDALDKIRFESLTDKS
KLDAQPELFIRIVPDKVNKTLSIIDSGIGMTKADLVNNLGTIARSGTKEFMEALQAGADV
SMIGQFGVGFYSAYLVAEKVIVTTKHNDDEQYIWESQAGGSFTVTRDVSGEPLGRGTKIT
LFLKDDQVEYLEERRIKDLVKKHSEFISYPIYLWTEKTTEKEISDDEDDEPKKDEEGALI
NKQKPIWLRKPEEITKEEYASFYKSLTNDWEDYLAVKHFSVEGQLEFKAILFLYVRRVFI
MDNCEELIPEYLGFIAENKDDYSKFYDAFSKNLKLGIHEDSQNRAKLADLLRYYSTKSGE
EMTSLKDYVTRMKEGQKDIYYITGESKKAVENSPFLERLKKKGYENLCKTIKDILGDKVE
KVVVSDRIVDSPCCLVTGEYGWTANMERIMKAQALRDSSMGAYMKRAEVDKNDKSVKDLV
MLLYETALLTSGFSLDDPNTFAGRIHRMLKLGLSIDEGEEVGEEDADMPPLEEDGNEESK
MEEVD*

>VvHsp90-2_GSVIVT01003469001
MAETETFAFQAEINQLLSLIINTFYSNKEIFLREIISNSSDALDKIRFESLTDKSKLDAQ
PELFIHIVPDKTNNSLTIIDSGIGMTKADLVNNLGTIARSGTKEFMEALAAGADVSMIGQ
FGVGFYSAYLVAEKVIVTTKHNDDEQYVWESQAGGSFTVTRDTSGESLGRGTKITLYLKE
DQLEYLEERRLKDLIKKHSEFISYPISLWIEKTTEKEISDDEDEEDKKDEEGKVEEWSLV
NKQKPIWMRKPEEITKEEYAAFYKSLTNDWEEHLAVKHFSVEGQLEKKPNNIKLYVRRVF
IMDNCEELIPEYLGFVKGINKDDYNKFYEAFSKNLKLGIHEDSQNKGKLAELLRYHSTKR
QNDIYYITGESKKAVENSPFLEKLKKKGIEVLFMVDAIDEYAVGQLKEFEGKKLVSATKE
GLKLDESEDEKKKQEALKEKFEGLCKVIKDVLGDRVEKVVVSDRVVDSPCCLVTGEYGWT
ANMERIMKAQALRDSSMAGADADKNDKSVKDLVLLLFETALLTSGFSLDEPNTFGNRIHR
MMKLGLSIDEDGPEADTDMPPLEEADADAEGSKMEEQTR*

>VvHsp90-5_GSVIVT01010120001
MAPVLSRSLATAPLTSFPLNNINNNRRVLNLRNTFKRGSRVGVRCEAGVAEKEAPDTPGE
KFEYQAEVSRLLDLIVHSLYSHKEVFLRELVSNASDALDKLRFLSVTEPSLLGDAGELEI
RIKPDPDNGTITITDTGIGMTKEELIDCLGTIAQSGTSKFLKALKENQDLGADNGLIGQF
GVGFYSAFLVAEKVTVSTKSPRSEKQYVWEAVADSSSYVIREETDPEKSLPRGTQITLYL
RPDDKYEFSEPSKIQSLVKNYSQFVSFPIYTWQEKSRTVEVEEEEEPKEGEEAKPEDQKK
KKKTITEKYWDWELANETKPIWMRNPREVEKDEYNDFYKKTFNEFLDPLSHIHFTTEGEV
EFRSILYIPGMGPLNNEDVMNPKTKNIRLYVKRVFISDDFDGELFPRYLSFVKGVVDSDD
LPLNVSREILQESRIVRIMRKRLVRKTFDMIQEVSESENKEDYKKFWENFGRFLKLGCIE
DTGNHKRITPLLRFHTSKSEEELTSLDDYVENMGENQKAIYYLATDSLKSAKTAPFLEKL
VQKDIEVLYLIEPIDEVAIQNLQTYKEKKFVDISKEDLELGDDDEVKERETKQEYNLLCD
WIKQQLGDKVAKVQVSKRLSSSPCVLVSGKFGWSANMERLMKAQALGDTSSLEFMRGRRI
LEINPDHPIIKDLNAACKLEPDSSEARRAVDLLYDTALISSGFSPDSPAELGNKIYEMMS
MALGGRWGRAEGEGEEEEEEKEAESDPWND*

>VvHsp90-6_GSVIVT01030056001
MLVSFLSLSFTRFQSQHQSPELFLLILLNASPEASSTRLQNPTKTLERPNPHFIYLVSEQ
KVYQSLHFQLPAMHRLSRRSIAVLRTTGAARRTAPAPITPASPFNDSVGQNDAKLRWYSV
LASGRSDAGRNSTQLNLRNGLLLGNRYESTAAASDASDPPAEKFEYQAEVSRLMDLIVHS
LYSNKEVFLRELIRHVTSYYNASDALDKLRFLSVTEPQLLKDGLDLDIRIQTDKDNGIIH
LTDSGIGMTRQELVDCLGTIAQSGTAKFLKAVKESKDSGADSNLIGQFGVGFYSAFLVSD
RVVVSTKSPKSDKQYVWEGKADASSYTIREETDPEKLIPRGTRLTLYLKRDDKDFAHPER
VQKLVKNYSQFVSFPIYTWQEKGYTKEVEVEEDPAEAKKDEQDEKAEKKKKTKTVVERYW
DWEQTNETQPIWLRNPKEVSTEEYNEFYKKAFNEYLDPLASSHFTTEGEVEFRSILYVPA
IAPMGKEDIVNPKTKNIRLYVKRVFISDDFDGELFPRYLSFVKGVVDSNDLPLNVSREIL
QESRIVRIMRKRLVRKAFDMILGISLSENREDYEKFWENFGKHLKLGCIEDRENHKRLAP
LLRFFSSQSENEMISLDEYVENMKLEQKDIYYIASDSVTSARNTPFLEKLLEKDLEVLFL
VDPIDEVAITNLKSYKEKNFVDISKEDLDIGDKSEEKEKEMKQEFGQTCDWIKKRLGDKV
ASVQISNRLSTSPCVLVSGKFGWSANMERLMKAQAVGDTSSLDFMRGRRVFEINPEHPII
KNLNAACKSGPDDEEALRAIDLLYDTALISSGFTPENPAQLGGKIYEMMGMALSGKWASP
DAGSQVPAAEPNNTQTLEAEVVEPVEAGNQK*

>VvHsp90-7_GSVIVT01009931001
MRKWTIPSALLLLCLLCLLPDQGRKIHANAEADSEELVNPPKVEEKIGAVPNGLSTDSDV
AKREAESISKRNLRANAEKFEFQAEVSRLMDIIINSLYSNKDIFLRELISNASDALDKIR
FLSLTDKEILGEGDTAKLDIQIKLDKEKKILSIRDRGIGMTKDDLIKNLGTIAKSGTSAF
VEKMQTSGDLNLIGQFGVGFYSVYLVADYVEVISKHNDDKQYVWESKADGAFAISEDVWN
EPLGRGTEIRLHLREEAGEYLEEAKLKELVKRYSEFINFPIYLWASKEVDVEVPADEDES
SDEEETSDSSSSEEEVEDEDAEKKPKSKTVKETTYEWELLNDVKAIWLRNPKEVTEEEYT
KFYQSLAKDFSEEKPLSWSHFTAEGDVEFKAVLFVPPKAPQDLYESYYNTKKSNLKLYVR
RVFISEEFDELLPKYLNFLKGLVDSDTLPLNVSREMLQQHSSLKTIKKKLIRKALDMIRK
IADEDPDESNDKDKKDVEKSSDDDEKKGQYAKFWNEFGKSIKLGIIEDASNRNRLAKLLR
FESTKSGGKLASLDQYISRMKPGQKDIFYITGNSKEQLEKSPFLERLTKKNYEVIFFTDP
VDEYLMQYLMDYEDKKFQNVSKEGLKLGKDSKDKDLKESFKDLTKWWKSALASENVDDVK
ISNRLADTPCVVVTSKYGWSANMERIMQSQTLSDASKQAYMRGKRVLEINPRHPIIKELQ
ERVVKDSEDEGVKKTAQLMYQTALMESGFLLSDPKHFASNIYDSVKSSLNISPDAAVEEE
DEAEEAEAEAEAEAESKEASTSKGDDAAADADTLKDEL*


>Mt1g031360
MRKWTIPSTLLLLSLLLLLADQGQKFQANAEGNSDEIVDPPKVEEKLGAVPHGLSTDSDV
VKRESESISKRSLRSNAEKFEFQAEVSRLMDIIINSLYSNKDIFLRELISNASDALDKIR
FLSLTDKDILGEGDNAKLEIQIKLDKEKKILSIRDRGIGMTKEDLVKNLGTIAKSGTSAF
VEKMQTSGDLNLIGQFGVGFYSVYLVADYVEVISKHNDDKQYVWESKADGAFAISEDTWN
EPLGRGTEIKIHLKEEASEYVEEYKLKELVKRYSEFINFPIYIWGSKEVDVEVPADEDDE
SSEEEDTTESPKEESEDEDADKDEDEEKKPKTKTVKETTYEWELLNDVKAIWLRNPKEVT
EEEYTKFYHSLAKDFSDDKPLSWSHFTAEGDVEFKAVLYVPPKAPQDLYESYYNSNKSNL
KLYVRRVFISDEFDELLPKYLSFLSGLVDSDTLPLNVSREMLQQHSSLKTIKKKLIRKAL
DMIRRLAEEDPDESTDREKKEETSSDVDEKKGQYTKFWNEFGKSIKLGIIEDATNRNRLS
KLLRFETTKSEGKLTSLDQYISRMKAGQKDIFYITGTSKEQLENSPFLERLKKKNFEVIF
FTDPVDEYLMQYLMDYEDKKFQNVSKEGLKLGKDSKDKELKESFKDLTKWWKNSLANDNV
DDVKISNRLDNTPCVVVTSKFGWSANMERIMQSQTLSDAKKQAYMRGKRVLEINPRHPII
KELRERVVKNPEDESVKQTAQLMYQTALFESGFLLNDPKDFASRIYDSVKTSLDISPDAT
VEEEDETEVEVESETKEEAPASNEADEVNDDGDVKDEL*
>Mt1g126230
MAEFEMCDTETFAFQAEINQLLSLIINTFYSNKEIFLRELISNASDALDKIRFESLTDKS
KLDAQPELFIRLVPDKANKTLSIIDSGIGMTKADLVNNLGTIARSGTKEFMEALQAGADV
SMIGQFGVGFYSAYLVAEKVIVTTKHNDDEQYIWESQAGGSFTVTRDVNGEQLGRGTKIT
LFLKEDQLEYLEERRIKDLVKKHSEFISYPIYLWTEKTTEKEISDDEDDEPKKEEEGDVE
DVDEGKEKDSKKKKKIKEVSHEWQQINKQKPIWLRKPEEITKDEYASFYKSITNDWEEHL
AVKHFSVEGQLEFKAIIFVPKRAPFDLFDTRKKMNNIKLYVRRVFIMDNCEELIPEYLGF
VKGVVDSDDLPLNISREMLQQNKILKVIRKNLVKKCIEMFNEIAENKEDYNKFYDAFSKN
LKLGIHEDSQNRAKLADLLRYHSTKSGDEMTSLKDYVTRMKEGQKDIYYITGESKKAVEN
SPFLEKLKKKGYEVLFMVDAIDEYAVGQLKEYDGKKLVSATKEGLKLDEESEEEKKKREE
KKKSFEDLCRTMKEVLETKLKR*
>Mt5g104020
MAEQETFAFQAEINQLLSLIINTFYSNKEIFLRELISNASDALDKIRFEGLTDKSKLDSQ
PELFIHIIPDKTNNTLTIIDSGIGMTKADLVNNLGTIARSGTKEFMEAIAAGADVSMIGQ
FGVGFYSAYLVAEKVIVTTKHNDDEQYVWESQAGGSFTVTRDTTGEALGRGTKITLILKE
DQLEYLEERRLKDLVKKHSEFISYPISLWVEKTIEKEISDDEDEEEKKEEEGKVEEVDEE
KEKEEKKKKKIKEVSNEWSLVNKQKPIWMRKPEEITKDEYAAFYKSLTNDWEEHLAVKHF
SVEGQLEFKAVLFVPKRAPFDLFDTKKKPNNIKLYVRRVFIMDNCEELMPEYLSFVKGIV
DSEDLPLNISREMLQQNKILKVIRKNLVKKCLELFFEIAENKEDYNKFYEAFSKNLKLGI
HEDSQNKTKLADLLRYHSTKSGDDMTSLKDYVTRMKEGQNDIYYITGESKKAVENSPFLE
KLRKKGYEVIYMVDAIDEYAVGQLKEFEGKKLVSATKEGLKLDESEDEKKKMDEQKEKFD
NLCKVIKEVLGDKVEKVVVSDRVVDSPCCLVTGEYGWTANMERIMKAQALRDSSMAGYMS
SKKTMEINPENPIMEELRKRADADRNDKSVKDLVLLLFETALLTSGFSLDEPNTFGNRIH
RMLKLGLSIDEDAAEADADMPPLEEADADAEGSKMEEVD*
>Mt5g104050
MAEQETFAFQAEINQLLSLIINTFYSNKEIFLRELISNASDALDKIRFEGLTDKSKLDSQ
PELFIHIIPDKTNNTLTIIDSGIGMTKADLVNNLGTIARSGTKEFMEAIAAGADVSMIGQ
FGVGFYSAYLVAEKVIVTTKHNDDEQYVWESQAGGSFTVTRDTTGEALGRGTKITLILKE
DQLEYLEERRLKDLVKKHSEFISYPISLWVEKTIEKEISDDEDEEEKKEEEGKVEEVDEE
KEKEEKKKKKIKEVSNEWSLVNKQKPIWMRKPEEITKDEYAAFYKSLTNDWEEHLAVKHF
SVEGQLEFKAVLFVPKRAPFDLFDTKKKPNNIKLYVRRVFIMDNCEELMPEYLSFVKGIV
DSEDLPLNISREMLQQNKILKVIRKNLVKKCLELFFEIAENKEDYNKFYEAFSKNLKLGI
HEDSQNKTKLADLLRYHSTKSGDDMTSLKDYVTRMKEGQNDIYYITGESKKAVENSPFLE
KLRKKGYEVIYMVDAIDEYAVGQLKEFEGKKLVSATKEGLKLDESEDEKKKMDEQKEKFD
NLCKVIKEVLGDKVEKVVVSDRVVDSPCCLVTGEYGWTANMERIMKAQALRDSSMAGYMS
SKKTMEINPENPIMEELRKRADADRNDKSVKDLVLLLFETALLTSGFSLDEPNTFGNRIH
RMLKLGLSIDEDAAEADADMPPLEEADADAEGSKMEEVD*
>Mt5g105030
MHRLSKRSSSVSALLRYGGALRSEPVAPPLSSAYSHSVGENDTKPRWYSILNSEKSGSVN
QLNLKRDLFLGKRYESTAAESNATSSPPAEKFEYQAEVLPSFVCVWSVSRLMDLIVNSLY
SNKEVFLRELISNASDALDKLRFLSVTEPDLMKDAIDFDIRIQTDKDNGIITITDTGIGM
TKPELVDCLGTIAQSGTAKFLKALKDSKGAGADNNLIGQFGVGFYSAFLVADRVVVSTKS
PKSDKQYVWEGEVNASSYTIAEETDPEKLIPRGTRLTLHLKRDDKGFAHPERIEKLVKNY
SQFVSFPIYTWQEKGFTKEVEVDEDPAEAKKDNQDEKTEKKKKTKTVVEKYWDWELTNET
QPIWLRNPKEVTKEDYNEFYKKTFNEYLEPLASSHFTTEGEVEFRSILYVPAYAPSGKDD
VINPKTKNIRLHVKRVFISDDFDGELFPRYLSFVKGVVDSNDLPLNVSREILQESRIVRI
MRKRLVRKAFDMILGISMSDNREDYEKFWDNFGKHLKLGCIEDRENHKRLAPLLRFYSSQ
SDEEFISLDEYVENMKPDQKDIYYIAADSVNSAKNTPFLEKLAEKELEVLFLVDPIDEVA
IQNIKTYKEKNFVDISKEDLDLGDKNEEKEKEMKQEFSSTIDWIKKRLGDKVASVQISNR
LSSSPCVLVSGKFGWSANMERLMKAQTMGDPASMEFMKSRRVFEINPDHSIIRNLDAACK
TNPEDQEALRAIDLLYDAALVSSGFTPDNPAQLGGKIYEMMGMALGGKWSSPNHFESAQT
QYHVPETVEAEVVEPTEAGNQK*


>Sb02g028020
MATDTETFAFQAEINQLLSLIINTFYSNKEIFLRELISNSSDALDKIRFESLTDKSKLDA
QPELFIHLVPDKASNTLSIIDSGIGMTKSDLVNNLGTIARSGTKEFMEALAAGADVSMIG
QFGVGFYSAYLVAERVVVTTKHNDDEQYVWESQAGGSFTVTRDTSGEQLGRGTKITLFLK
DDQLEYLEERRLKDLVKKHSEFISYPISLWTEKTTEKEISDDEDEEEKKDTEEGKVEDVD
EEKEEKEKKTKKIKEVSHEWSLINKQKPIWMRKPEEITKEEYAAFYKSLTNDWEEHLAVK
HFSVEGQLEFKAVLFVPKRAPFDLFDTKKKQNNIKLYVRRVFIMDNCEELIPEWLSFVKG
IVDSEDLPLNISRETLQQNKILKVIRKNLVKKCVELFFEIAENKEDYNKFYEAFSKNLKL
GIHEDSQNRTKIAELLRYHSTKSGDELTSLKDYVTRMKEGQNDIYYITGESKKAVENSPF
LEKLKKRGYEVLYMVDAIDEYAVGQLKEFEGKKLVSATKEGLKLDETEDEKKRKEELKEK
FDGLCKVIKEVLGDKVEKVVVSDRVVDSPCCLVTGEYGWTANMERIMKAQALRDSSMAGY
MSSKKTMEINPENPIMDELRKRAEADKNDKSVKDLVMLLFETSLLTSGFSLEDPNTFGTR
IHRMLKLGLSIDEDESAEADAEMPPLEDDAGESKMEEVD*
>Sb02g028050
MATDTETFAFQAEINQLLSLIINTFYSNKEIFLRELISNSSDALDKIRFESLTDKSKLDA
QPELFIHIVPDKASNTLSIIDSGIGMTKSDLVNNLGTIARSGTKEFMEALAAGADVSMIG
QFGVGFYSAYLVAERVVVTTKHNDDEQYVWESQAGGSFTVTRDTSGEQLGRGTKITLFLK
DDQLEYLEERRLKDLVKKHSEFISYPISLWTEKTTEKEISDDEDEEEKKDAEEGKVEDVD
EEKEEKEKKKKKIKEVSHEWSLINKQKPIWMRKPEEITKEEYAAFYKSLTNDWEEHLAVK
HFSVEGQLEFKAVLFVPKRAPFDLFDTKKKQNNIKLYVRRVFIMDNCEELIPEWLSFVKG
IVDSEDLPLNISRETLQQNKILKVIRKNLVKKCVELFFEIAENKEDYNKFYEAFSKNLKL
GIHEDSQNRTKIAELLRYHSTKSGDELTSLKDYVTRMKEGQNDIYYITGESKKAVENSPF
LEKLKKRGYEVLYMVDAIDEYAVGQLKEFEGKKLVSATKEGLKLDETEDEKKRKEELKEK
FEGLCKVIKEVLGDKVEKVVVSDRVVDSPCCLVTGEYGWTANMERIMKAQALRDSSMAGY
MSSKKTMEINPENPIMDELRKRAEADKNDKSVKDLVMLLFETSLLTSGFSLDDPNTFGTR
IHRMLKLGLSIDEDESAEAEAEMPPLEDDAGESKMEEVD*
>Sb06g000660
MASADVHMAGGGAETETFAFQAEINQLLSLIINTFYSNKEIFLRELISNASDALDKIRFE
SLTDKSKLDAQPELFIRLVPDKATKTLSIIDSGVGMTKSDLVNNLGTIARSGTKEFMEAL
AAGATDVSMIGQFGVGFYSAYLVADKVVVTTKHNDDDQYVWESQAGGSFTVTLDTTGERL
GRGTKITLFLKDDQLEYLEERRLKDLVKKHSEFISYPIYLWTEKTTEKEISDDEDDEDKK
EGDVEEVDDDDGDKDDKDSKTTKKKKKVKEVTHEWVQINKQKPIWLRKPEEITREEYASF
YKSLTNDWEDHLAVKHFAVEGQLEFKAILFVPRRAPFDLFDTRKKLNNIKLYVRRVFIMD
NCEELIPEWLGFVKGVVDSDDLPLNISRETLQQNKILKVIRKNLVKKCIEMFFEIAENKD
DYAKFYDAFSKNIKLGIHEDSQNRAKLADLLRYHSTKSGDEMTSLKDYVTRMKEGQKDIY
YITGESKKAVENSPFLERLKKKGYEVLFMVDAIDEYAVGQLKEYDGKKLVSATKEGLKLD
DDDEEAKKRREERKKQFEDLCKVIKDILGDRVEKVVVSDRIVDSPCCLVTGEYGWTANME
RIMKAQALRDSSMSAYMSSKKTMEINPDNGIMEELRKRAEADRNDKSVKDLVLLLFETAL
LTSGFSLDDPNTFAARIHRMLKLGLNIDEDAAADEDADMPALEEGAAEESKMEEVD*
>Sb07g028270
MASETETFAFQAEINQLLSLIINTFYSNKEIFLRELISNSSDALDKIRFESLTDKSKLDA
QPELFIHIVPDKANNTLTIIDSGIGMTKSDLVNNLGTIARSGTKEFMEALAAGADVSMIG
QFGVGFYSAYLVAERVVVTTKHNDDEQYVWESQAGGSFTVTRDTSGEQLGRGTKMTLYLK
DDQLEYLEERRLKDLIKKHSEFISYPISLWIEKTTEKEISDDEDEEDKKDEEGKVEDVDE
EKEEKEKKKKKIKEVSHEWQLVNKQKPIWMRKPEEITKEEYAAFYKSLTNDWEEHLAVKH
FSVEGQLEFKAVLFVPKRAPFDLFDTRKKLNNIKLYVRRVFIMDNCEELIPEWLSFVKGI
VDSEDLPLNISRETLQQNKILKVIRKNLVKKCIELFFEIAENKEDYNKFYEAFSKNLKLG
IHEDSTNRTKIAELLRYHSTKSGDELTSLKDYVTRMKEGQNDIYYITGESKKAVENSPFL
EKLKKKGYEVLYMVDAIDEYAIGQLKEFEGKKLVSATKEGLKLDESEDEKKKKEELKEKF
EGLCKVIKEVLGDKVEKVVVSDRVVDSPCCLVTGEYGWTANMERIMKAQALRDSSMSGYM
SSKKTMEINPENAIMEELRKRAEADKNDKSVKDLVMLLFETALLTSGFSLDDPNTFGSRI
HRMLKLGLSIDEDEAPEADTDMPPLEDDAGESKMEEVD*
>Sb07g028940
MAPALSGTLGASSVAALRPCAGRRAPSAATSVAPRGSGVARCARGLRWEAHRSRGRSLRV
RCDAAVAEKPAGEEAAGEQFEYQAEVSRLMDLIVHSLYSHKEVFLRELVSNASDALDKLR
FLGVTDSSLLADGGELEIRIKPDPDAGTITITDTGVGMTKDELKDCLGTIAQSGTSKFLK
ALKENKDLGADNGLIGQFGVGFYSAFLVAEKIVVSTKSPKSDKQYVWEAVADSSSYIIKE
ETDPEKMLTRGTQITLFLRSDDKYEFADPSRIQGLVKNYSQFVSFPIYTWQEKSRTVEVE
EDEEPKEGEEATEGEKKKKKKTVTEKYWDWELANETKPIWMRNPKEIENTEYNEFYKKTF
NEFLDPLAHTHFTTEGEVEFRSVLYVPGMAPLSNEEIMNPKTKNIRLYVKRVFISDDFDG
ELFPRYLSFVKGVVDSNDLPLNVSREILQESRIVRIMRKRLVRKTFDMIEEIAEKEDKED
YKKFWESFGKFIKLGCIEDTGNHKRLAPLLRFHSSKNEGDTISLDQYVESMPESQKAIYY
IATDSLQSAKTAPFLEKLVQKDIEVLYLIEPIDEVAIQNLQTYKEKKFVDISKEDLELGD
EEEETKETKQEFTLLCDWVKQQLGDKVAKVQISKRLSSSPCVLVSGKFGWSANMERLMKA
QTLGDTSSLEFMRGRRIFEINPDHPIIKDLSAACKNEPDSTEAKRAVELLYEAALISSGY
TPESPAELGGKIYEMMAIALGGRWGRSDMEETETSMSEASAESDSSEGTVTEVIEPSEVR
PESDPWRD*
>Sb08g016560
MIGASRRSLSAAAAAAARSRVAASAASAVSADADASSVPPRPVSNGAPGVPQQQKRLLSV
LAAPKVAGTSNVVSLKLMDGALIGRRYESSAAAVDSTDLPAEKHEYQAEVNRLMDLIVHS
LYSNKEVFLRELVSNASDALDKLRYLSVTDPELLKDGPQLDIRIQTDKDNGIITITDSGI
GMTKQELIDSLGTIASSGTAKFLKALKESQEAGMDSNLIGQFGVGFYSAFLVSEKVVVST
KSPKSDKQYVWEGQADSGSYTIREENDPEKLIPRGTRLTLYLKRDDKGFAHPERIQKLLK
NYSQFVSFPIYTLQEKGFTKEVEVDEDPAEAQKEGDELMSLCTQPKKKTKTVVEKYWDWE
LANETQPIWLRNPKEVSTEEYNEFYKKTFNEYLDPLASSHFTTEGEVEFRSILFVPATRK
DDITDSRKTKNIRLYVKRVFISDDFDGELFPRYLSFVKGVVDSNDLPLNVSREILQESRI
VRIMRKRLVRKAFDMILGISCSENRDDYERFWENYGKFLKLGAMEDKENHKRIAPLLRFF
SSQSNDELISLDEYVENMKPEQKDIYFIAADSLSSAKNAPFLERLTEKEYEVLLFVDPMD
EVAIQNLVSYKDKKFVDISKEDLDLGDNNEEREKEIKQEFSQTCDWIKNRLGDKVARVDI
SNRLRSSPCVLVAAKFGWSANMERLMRAQSMGDTSSLDFMRSRKVFEINPEHEIIKALNV
ACRNNPDDPEALKALDVLFETAMISSGFSPDNPAELSGKIYEMMTSAIAGKWSSQSEAQP
ANPIPQHSAPVMSDEPLEAEVVESEPAADAGQQK*
>Sb10g030240
MRKWALSSALLLLFLLTTLPDPAKKLQVNAEESSDDLANPPKVEEKLGAVPHGLSTDSDV
AQREAESISRKTLRSSAEKFEFQAEVSRLMDIIINSLYSNKDIYLRELISNASDALDKIR
FLSLTDKEVLGEGDTAKLEIQIKLDKEKKILSIRDRGIGMTKEDLIKNLGTIAKSGTSAF
VEKMQSGGDLNLIGQFGVGFYSVYLLADYVEVVSKHNDDKQYVWESKADGSFAISEDTWN
EPLGRGTEIRLHLRDEAKEYLEEDKLKDLVKKYSEFINFPIYLWSTKEVDVEVPADEGET
SDEEDSTPETTEEETEEDEEKEKKPKTKTIKETTSEWELLNDVKAVWLRSPKEVTDEEYS
KFYHSLAKDFGDDKPMGWSHFTAEGDVEFKALLFIPPKAPHDLYESYYNSNKSNLKLYVR
RVFISDEFDDLLPKYLSFLRGIVDSDTLPLNVSREMLQQHSSLKTIKKKLIRKALDMIRK
LAEEDPDEYSNKDKTDEEKSEVEEKKGQYAKFWNEFGKSIKLGIIEDATNRNRLAKLLRF
ESSKSDGKLASLDEYISRMKPGQKDIFYITGSSKEQLEKSPFLERLTKKNYEVIFFTDPV
DEYLMQYLMDYEDKKFQNVSKEGLKLGKDSKLKELKESFKELSDWWKKALESENVDSVKI
SNRLHNTPCVVVTSKYGWSANMEKIMQAQTLSDSSKQAYMRGKRVLEINPRHPIIKELRD
KVAQDNESEELKHTARLVYQTALMESGFNLPDPKEFASSIYKSVQKSLDLSPDATVEEED
EAEEQPEIEEKESTKEESEPSYDKDEL*


>Bd4g32941
MAPALSRTLGASSAAGLRPSPSRGLLPGAHMLLPQGRGASRRARGVRWDLGKKGRGRPVG
VRCDAAVAEKTAGEEEEEALAGEKFEYQAEVSRLMDLIVHSLYSHKEVFLRELVSNASDA
LDKLRFLSVTDPSMLSDGAEMEIRIKPDPDAGTITITDSGIGMTKDELKDCLGTIAQSGT
SKFLKALKENKEIGADNGLIGQFGVGFYSAFLVAEKVVVSTKSPKADKQYVWEGEADSSS
YLIKEETDPEKMLTRGTHITLFLRDDDKYEFADPARIQGLVKNYSQFVSFPIFTWQEKSR
TVEVEEEEESKEGEEASEAVKEKKKKTITEKYWDWELANETKPIWMRNPKEVKKTEYNEF
YKKTFNEFLDPLAHAHFTTEGEVEFRSILYIPGMAPLSNEEIMNPKTKNIRLYVKRVFIS
DDFDGELFPRYLSFVKGVVDSNDLPLNVSREILQESRIVRIMRKRLVRKTFDMIQEIAEK
DEKEDYKKFWESFGKFLKLGCIEDTGNQKHLAPLLRFHSSKTETDLISLDQYVENMPDSQ
KAIYYIATDSLQSAKTAPFLEKLVQKDIEVLYLIEPIDEVAIQNLQTYKEKKFVDISKED
LGLGDEDEDKEKESNQEYTLLCDWIKQQLGDKVAKVQISKRLSSSPCVIVSGKFGWSANM
ERLMKAQTLGDTSSLEFMRGRRIFEINPDHPIVKDLSAACKNEPESTEAKRAVELLYETA
LISSGYTPESPAELGGKIYEMMTIALGGRWGRSAADDTKASASETNAEVDSSEGTTMEVV
EPSEVRTESDPWKD*
>Bd4g06370
MLGASRRSLCAGAAARRHAAAFVVSGDTPAAATAAPASSSTPPRPVANPDSGISRLGGKR
LLSVLAAPKLNGAANVVSLKVRESALIGRRYESSAAAVDSSDAPPAEKFEYQAEVNRLMD
LIVHSLYSNKEVFLRELVSNASDALDKLRYLSVTDPDLLKDGPELDIRIQTDKDNGIITI
TDSGIGMTRQELVESLGTIASSGTAKFLKALKESQEASVDSNLIGQFGVGFYSAFLVADK
VAVSTKSPRSEKQYVWEAESESNSYTIREETDPEKLLPRGTRLTLYLKRDDKGFAHPERI
QKLVKNYSQFVSFPIYTWQEKGFTKEVEVDEDPAAAKTEGDGDTEKQAKKKTKTVVEKYW
DWELTNETQPIWLRNPREVSTEEYNEFYKKTFNEYLDPLASSHFTTEGEVEFRSILYVPA
TKKEDITDRKTKNIRLYVKRVFISDDFDGELFPRYLSFVKGVVDSNDLPLNVSREILQES
RIVRIMRKRLVRKAFDMILGISCSENRDDYETFWENYGKFLKLGCMEDKENHKRIAPLLR
FFSSQSNDELISLDEYVESMKPDQKAIYYIAGDSLSSAKNAPFLEKLNEKGYEVLLLVDP
MDEVSITNLNSYKDKNFVDISKEDLDLGDKNEEREKEIKQEYSQTCDWIKKRLGEKVARV
DISNRLSSSPCVLVAAKFGWSANMERLMRAQSMGDTSSLDFMRSRKVFEINPEHEIIKGL
NAACRSNPDDPEALKAIDILFETSMISSGFSPDNPTELSGKIYEMMSTAMAGKWVTHAQA
SEQHDAPVSFEPVLEAEPLEAEVVEPVQSGQQK*
>Bd1g30130
MRKWALSSALLLVFLLATLSPDPAKRLQVNAEESSDELADLPKVEEKLGAVPHGLSTDSE
VVKRESESISRKTLRNSAEKFEFQAEVSRLMDIIINSLYSNKDIFLRELISNASDALDKI
RFLGLTDKEVLGEGDTAKLEIQIKLDKENKILSIRDRGVGMTKEDLIKNLGTIAKSGTSA
FVEKMQTGGDLNLIGQFGVGFYSVYLVADYVEVVSKHNDDKQYVWESKADGSFAISEDTW
NEPLGRGTEIKLHLRDEAKEYLEEDKLKDLVKKYSEFINFPIYLWATKEVDVEVPADEEE
SSEEESTTETTEEEETEDSEEKKPKTKTVKETTTEWELLNDMKAVWLRNPKEVTEEEYSK
FYHSLAKDFGDDKPMSWSHFSAEGDVEFKALLFVPPKAPHDLYESYYNANKSNLKLYVRR
VFISDEFDDLLPKYLSFLRGIVDSDTLPLNVSREMLQQHSSLKTIKKKLIRKALDMIRKL
AEEDPDEYSNKDKTDEEKSALEEKKGQYTKFWNEFGKSIKLGIIEDATNRNRLAKLLRFE
SSKSDGKLVSLDEYISRMKSGQKDIFYLTGSSKEQLEKSPFLEQLTKKNYEVIYFTDPVD
EYLMQYLMDYEDKKFQNVSKEGLKLGKDSKLKDLKESFKELTDWWKKALESESIDSVKIS
NRLHNTPCVVVTSKYGWSSNMEKIMQAQTLSDASKQAYMRGKRVLEINPRHPIIKELRDK
VAQDSESESLKQTARLVYQTALMESGFNLPDPKDFASSIYRSVQKSLDLSEDATVEEEEE
VEEPEVEEKETTKAEEPEHEQYEKDEL*
>Bd5g02037
MAAADVQMGGAETETFAFQAEINQLLSLIINTFYSNKEIFLRELISNSSDALDKIRFESL
TDKSKLDAQPELFIRLVPDKAAKTLSIIDSGVGMTKSDLVNNLGTIARSGTKEFMEALQA
GADVSMIGQFGVGFYSAYLVAEKVVVTTKHNDDEQYVWESQAGGSFTVTLDADGERLGRG
TKITLFLKDDQLEYLEERRLKDLVKKHSEFISYPIYLWTEKTTEKEISDDEDEDASAEKK
EGDVEEIDDDADKKDEKKKKKVKEVSHEWVQINKQKPIWLRKPEEISKEEYASFYKSLTN
DWEDHLAVKHFSVEGQLEFKAVLFVPRRAPFDLFDTRKKMNNIKLYVRRVFIMDNCEELI
PEWLGFVKGVVDSDDLPLNISRETLQQNKILKVIRKNLVKKCIELFFEIAENKEDYTKFY
EAFSKNLKLGVHEDSQNRAKLADLLRYHSTKSGDETTSLKDYVTRMKEGQKDIYYITGES
KKAVENSPFLERLKKRGYEVLFMVDAIDEYAVGQLKEYDGKKLVSATKEGLKLEEETEEE
KKRREEKKAAFEGLCKTIKDILGDRVEKVVVSERIVDSPCCLVTGEYGWTANMERIMKAQ
ALRDSSMGAYMSSKKTMEINPENGIMEELRKRAEADKNDKSVKDLVLLLFETALLTSGFS
LDDPNMFAARIHRMLRLGLNIDEEAAAEDDADMPALEEEGAEESKMEEVD*
>Bd3g39630
MASETETFAFQAEINQLLSLIINTFYSNKEIFLRELISNSSDALDKIRFESLTDKSKLDA
QPELFIHIVPDKATNTLTLIDSGIGMTKSDLVNNLGTIARSGTKEFMEALAAGADVSMIG
QFGVGFYSAYLVAERVVVTTKHNDDEQYVWESQAGGSFTVTRDDGEPLGRGTKITLYLKD
DQLEYLEERRLKDLVKKHSEFISYPISLWTEKTTEKEISDDEDEEEKKDSEEGKVEEIDE
EKEEKEKKKKKIKEVSHEWSLINKQKPIWMRKPEEITKEEYAAFYKSLTNDWEEHLAVKH
FSVEGQLEFKAVLFVPKRAPFDLFDTRKKANNIKLYVRRVFIMDNCEELIPEWLSFVKGI
VDSEDLPLNISRETLQQNKILKVIRKNLVKKSIELFFEIAENKEDYNKFYEAFSKNLKLG
VHEDSTNRTKLSELLRYHSTKSGDELTSLKDYVTRMKEGQNDIYYITGESKKAVENSPFL
ERLKKKGYEVLFMVDAIDEYAIGQLKEFEGKKLVSATKEGLKLEDSEDEKKRKEELKEKF
EGLCKVIKDVLGDRVEKVIVSDRVVDSPCCLVTGEYGWTANMERIMKAQALRDSSMGGYM
SSKKTMEINPENAIMEELRKRADDDKNDKSVKDLVMLLFETSLLTSGFSLDDPNTFGTRI
HRMLKLGLSIDEDEAADADDTDMPALEDDAGESKMEEVD*
>Bd3g39620
MASETETFAFQAEINQLLSLIINTFYSNKEIFLRELISNSSDALDKIRFESLTDKSKLDA
QPELFIHIVPDKATNTLTLIDSGIGMTKSDLVNNLGTIARSGTKEFMEALAAGADVSMIG
QFGVGFYSAYLVADRVVVTTKHNDDEQYVWESQAGGSFTVTRDTGESLGRGTKMTLYLKE
DQLEYLEERRLKDLVKKHSEFISYPISLWTEKTTEKEISDDEDEEEKKDTEEGKVEEIDE
EKEEKEKKKKTIKEVSHEWSLINKQKPIWMRKPEEITKEEYAAFYKSLTNDWEEHLAVKH
FSVEGQLEFKAVLFVPKRAPFDLFDTRKKANNIKLYVRRVFIMDNCEELIPEWLGFVKGI
VDSEDLPLNISRETLQQNKILKVIRKNLVKKSIELFFEIAENKEDYNKFYESFSKNLKLG
IHEDSANRTKIAELLRYHSTKSGDELTSLKDYVTRMKEGQNDIYYITGESKKAVENSPFL
ERLKKKGYEVIYMVDAIDEYAIGQLKEFEGKKLVSATKEGLKLEDSEDEKKKKEELKEKF
EGLCKVIKDVLGDRVEKVIVSDRVVDSPCCLVTGEYGWTANMERIMKAQALRDSSMGGYM
SSKKTMEINPENAIMEELRKRADADKNDKSVKDLVMLLFETSLLTSGFSLDDPNTFGTRI
HRMLKLGLSIDEDETAEADDTDMPALEDDAGESKMEEVD*
>Bd3g39590
MASETETFAFQAEINQLLSLIINTFYSNKEIFLRELISNSSDALDKIRFESLTDKSKLDA
QPELFIHIIPDKATNTLTLIDTGIGMTKSDLVNNLGTIARSGTKEFMEALAAGADVSMIG
QFGVGFYSAYLVADRVVVTTKHNDDEQYVWESQAGGSFTVTRDTGESLGRGTKMTLYLKE
DQLEYLEERRLKDLVKKHSEFISYPISLWTEKTTEKEISDDEDEEEKKDTEEGKVEEIDE
EKEEEKEKKKKKIKEVSHEWSLINKQKPIWMRKPEEITKEEYAAFYKSLTNDWEEHLAVK
HFSVEGQLEFKAVLFVPKRAPFDLFDTKKKANNIKLYVRRVFIMDNCEELIPEWLAFVKG
IVDSEDLPLNISRETLQQNKILKVIRKNLVKKSIELFFEIAENKEDYNKFYESFSKNLKL
GIHEDSANRTKIAELLRYHSTKSGDELTSLKDYVTRMKEGQNDIYYITGESKKAVENSPF
LERLKKKGYEVIYMVDAIDEYAIGQLKEFEGKKLVSATKEGLKLEDTEDEKKKKEELKEK
FEGLCKVIKEVLGDRVEKVIVSDRVVDSPCCLVTGEYGWTANMERIMKAQALRDSSMAGY
MSSKKTMEINPENAIMEELRKRADADKNDKSVKDLVMLLFETSLLTSGFSLDDPNTFGTR
IHRMLKLGLSIDEDETAEADDTDMPALEDDAGESKMEEVD*
>Bd3g38897
MEPALGRSLGASSVAALRPCAARTPGATSVAPRVSGAVRRAKGVRWEAGRSSGRPLRVRC
DAAVAEKPAGEEAAEEQFEYQAEVSRLMDLIVHSLYSHKEVFLRELVSNASDALDKLRFL
GVTDSSLLADGGELEIRIKSDPEAGTITVTDTGIGMTKDELKDCLGTIAQSGTSKFLKAL
KENKEVGADNSLIGQFGVGFYSAFLVAEKVVVSTKSPKTDKQYVWEAAADSSSYVIKEET
DPEKMLTRGTQITLFLRPDDKYEFADPTRIQGLVKNYSQFVSFPIYTWQEKSRTIEVEED
EESKEGEEATEGEKEKKKKTITEKYWDWELANETKPIWMRNPKEIEKAEYNEFYKKAFNE
FLDPLSYTHFTTEGEVEFRSVIYIPGMAPMSNEEIMNPKTKNIRLYVKRVFISDDFDGEL
FPRYLSFVKGVVDSNDLPLNVSREILQESRIVRIMRKRLVRKTFDMIEEISEKEDKEDYK
KFWESFGKFIKLGCIEDTGNQKRLAPLLRFPSSKNEGDMISLDQYVENMPENQKAIYYIA
TDSLQSAKTAPFLEKLVQKDIEVLYLIEPIDEVAIQNLQTYKEKKFVDISKEDLELDDED
EDSTESKQEYTLLCDWVKQQLGDKVAKVQISKRLSSSPCVLVSGKFGWSANMERLMKAQT
LGDTSSLEFMRGRRIFEINPQHPIVKDLNAACKNEPESVEAKRAVELLYETALISSGYTP
ESPAELGGKIYEMMSIALGGRWGRSDTEADTTNETTEADSSEGPVTEVIEPSEVRPESDP
WRD*


>Pp1s258_52V6
MADVDMAAAEVETFAFQAEINQLLSLIINTFYSNKEIFLRELISNSSDALDKIRFESLTD
KSKLGAQPELFIHIVPDKANNTLSIIDSGIGMTKADMVNNLGTIARSGTKEFMEALSAGA
DVSMIGQFGVGFYSAYLVAEKVVVTSKHNDDEQYMWESQAGGSFTITRDTSGEQLGRGTH
IKLFLKEDQLEYLEERRLKDLVKKHSEFISYPISLWTEKTTEKEVSDDEDEEDKKEEEGK
IEEVDESKEKKKKKVKEVSHEWGLINKQKPIWMRKPEDVTKEEYAAFYKSLTNDWEEHLA
VKHFSVEGQLEFKSVLFVPKRAPFDLFDSRKKQNNIKLYVRRVFIMDNCEELVPEYLGFV
KGVVDSEDLPLNISRETLQQSKILKVIRKNLVKKCLEMFSEIAENKEDYQKFYEAFSKNL
KLGIHEDSQNRSKLADLLRYHSTKSGDEMTSLKDYVTRMKEGQKDIYYITGESKKAVENS
PFLEKLKRKGLEVLYMVDAIDEYAVGQLKEYDGKKLVSATKEGLMLEDTEEEKKKKEEKK
TRFEPLCKTIKDILGDKVEKVVVSDRIVDSPCVLVTGEYGWTANMERIMKAQALRDSSMS
SYMSSKKTMEINPDNQIMEELRKRAEVDKNDKSVKDLVLLLFETALLTSGFSLEEPSTFG
NRIHRMLKLGLSIDDDATDAEGDVPPLEGDGEEEGSKMEEVD*
>Pp1s20_176V6
MDLIVNSLYSNKEVFLRELVSNASDALDKLRFLSVTDTSILEANSNLEIRIKADPDAGTL
TIMDSGVGMTREELIETLGTIAHSGTAKFLKALKENQEGNNENNLIGQFGVGFYSAFLVA
DKVTVSTKSAKSDKQYVWEGEADTSSYTITEETDSDKLIPRGTSITLHLKDAHRFEFSDP
AKIEELVKNYSQFISFPIYTWQEKTRSKKVDLESDGEDEVTAHDKPSSVEKYWDWELTND
TKPIWMRSPKEVTKEEYHGFYKRTFKEYMDPQAYTHFNAEGEIEFTSLLFIPPMAPLNTE
EMWHSRKGDVRLHVKRVFISDQFNGELFPRYLSFMKGIVDSNDLPLNVSREILQQSRVVK
MMRHRLVRKTFEMIEKIAKDEDTQAYPKFWDVFGRNLKLGCTEDPTNHKRIAPLLRFFSS
KSEDTLTSLDDYVERMKENQKQIYFLAAESIRSAKNAPFVEELLNRDLEVLYLVDPIDEV
ALSSLGQYKDKKFVDISKEDLDLGGEDKTKDEEVDKEYQNLCDWLSKCLGEKVAKVEISK
RRTSSPCVLVSAKFGWSANMEKIMKAQSFGDDSKAFSQLLRRRTLEINPHHSIIKGLNSM
FHDETSSAEAKKLADLLFETANLSSGFTPDNPAEFGRRIYEMMGLALGAKQKAASTETSS
LLEDPAVSEGKSSPVSSS*
>Pp1s126_38V6
MARLQFMDRRLSSLLLLCLLLSFSSLQLNSNGRSGRAHAQEESKIDDGALPKLEENLGAV
PAGSTTDSEVVKRESESMTSKNLRSNAEKFEFQAEVSRLMDIIIHSLYSNKDIFLRELIS
NASDALDKIRFLSLTDSSVLGEGDDAKLDIHIKLDKEKKVLTIRDRGIGMTKNDLIKNLG
TIAKSGTSAFLEQMQKGGDLNLIGQFGVGFYSVYLVADHVEVISKHNDDVQHIWESNADG
NFAVTEDTENEPLGRGTEIRIYLKSDAAEYAQEDKLRELVKKYSEFISFPIYLWASKEVD
VEVPVEEAEEKEEKETDDAETEEEDASEPKTKTVKETKWDWELLNDAKAVWLRNPKDVTA
EEYDKFYHSLAKDFSTDKPMSWSHFNAEGDVEFKAVIYIPPKAPYDLFENYYSQKAFLKL
YVRRVFISDEFDELLPKYLSFLRGIVDSDTLPLNVSREMLQQHSSLKTIKKKLVRKALDM
IRRIAEEDEDEKVDDKETDDDKEAEKEVSEKKGKYAKFWKEFGKAIKLGIIEDTSNRVRL
AKLLRFHSSKSGDKLTSLDQYISRMKPGQKQIYYLTGQDRKLLEQSPFVEKLLKKGYEVI
YLTDPVDEYLTQNLTEYEDKKFQNASKDDLKLGSKDEKAKFKEIKESYKELTKWWKDLLS
GEMVEAVKVSNRLANTPAVVVTSKYGWSANMERIMQAQTLADPSKQSYMRGKRILEINPK
HPIIKDLKEKISLSSEDDSAKQAAKLVFETALLESGFVLEDPKDFANRIYSVIKSNLNVS
PDATVEEDEVEEETEKDRAENAVEDAPDFQNFQNMNMDQDDTTASELAAEAAASDEVADE
DASSEKDEL*
>Pp1s220_79V6
MADGDAQVETFAFQAEINQLLSLIINTFYSNKEIFLRELISNSSDALDKIRFESLTDKSK
MDGQPELFIHIVPDKANNTLSIIDSGIGMTKADMVNNLGTIARSGTKEFMEALTAGADVS
MIGQFGVGFYSAYLVAEKVVVTSKHNDDEQYIWESQAGGSFTITRDTSGEQLGRGTHIKL
YLKEDQLEYLEERRLKDLVKKHSEFISYPISLWSEKTTEKEVSDDEEDEEKKEEEEGKIE
EVDEEKEKEKEKKKKKVKEVSHEWALMNKQKPIWMRKPEDVTKEEYAAFYKSLSNDWEEH
LAVKHFSVEGQLEFKSVLFVPKRAPFDLFDSRKKQNNIKLYVRRVFIMDNCEELIPEYLG
FVKGVVDSEDLPLNISRETLQQSKILKVIRKNLVKKCMEMFAEVAENKEDYQKFYEAFAK
NLKLGIHEDSQNRSKLADLLRYHSTKSGEEMTSLKDYVTRMKEGQKDIYYITGESKKAVE
NSPFLEKLKRRGYEVLYMVDAIDEYAVGQLKEYDGKKLVSATKEGLVLEETEEEKKKKEE
TKARFEPLCKAVKDILGDKVEKVVVSDRIVDSPCVLVTGEYGWSANMERIMKAQALRDSS
MSSYMSSKKTMEINPDNQIMEELRKRAEVDKNDKSVKDLVLLLFETAMLTSGFSLEEPNT
FGNRIHRMLKLGLSIDDDVTEADADMPPLEADAEEEGSKMEEVD*
>Pp1s220_83V6
MADVNLASPEIETFAFQAEINQLLSLIINTFYSNKEIFLRELISNSSDALDKIRFESLTD
KSKMDGQPELFIHIVPDKANNTLSIIDSGIGMTKADMVNNLGTIARSGTKEFMEALTAGA
DVSMIGQFGVGFYSAYLVAEKVVVTSKHNDDEQYIWESQAGGSFTITRDTSGEQLGRGTH
IKLYLKEDQLEYLEERRLKDLVKKHSEFISYPISLWSEKTTEKEVSDDEEDEEKKEEEEG
KIEEVDEEKEKEKEKKKKKVKEVSHEWALMNKQKPIWMRKPEDVTKEEYAAFYKSLSNDW
EEHLAVKHFSVEGQLEFKSVLFVPKRAPFDLFDSRKKQNNIKLYVRRVFIMDNCEELIPE
YLGFVKGVVDSEDLPLNISRETLQQSKILKVIRKNLVKKCMEMFAEVAENKEDYQKFYEA
FAKNLKLGIHEDSQNRSKLADLLRYHSTKSGEEMTSLKDYVTRMKEGQKDIYYITGESKK
AVENSPFLEKLKRRGYEVLYMVDAIDEYAVGQLKEYDGKKLVSATKEGLVLEETEEEKKK
KEETKARFEPLCKAVKDILGDKVEKVVVSDRIVDSPCVLVTGEYGWSANMERIMKAQALR
DSSMSSYMSSKKTMEINPDNQIMEELRKRAEVDKNDKSVKDLVLLLFETAMLTSGFSLEE
PNTFGNRIHRMLKLGLSIDDDVTEADADMPPLEADAEEEGSKMEEVD*
>Pp1s118_219V6
MAPAASLAAVHGPAVVAPLPAGSLRASSDRISVSTVTASPRGRLSQSKTSFLPSQRTVLR
SSASISGRANGFNVFFASKSTSTPAAGRTSIRCDATVAEKESPVEKYEYQAEVSRLMDLI
VNSLYSHKEVFLRELVSNASDALDKLRFLSVTDPKLMEPNPNMEIRIKADKDAGTITLID
SGIGMTREELVDSLGTIAQSGTAKFMKAMKENKENSSDNLIGQFGVGFYSAFLVAQRVVV
STKSAKSDKQYVWEAEADSGSYTIREETDPERMVPRGTVITLYLKEDEKFEYADPIRIEN
LVKNYSQFISFPIYTWQEKTREVEVEDTESEEVTEEDKPKEKQMKKISEKYSDWELVNET
KPIWLRNSKDVSKEDYSTFYKSTFKEFIDPQAYIHFSTEGEIEFKSLLYIPGMAPFNSED
MVSGKTKNIRLYVKRVFISDEFDGELFPRYLGFVKGVVDSNDLPLNVSREILQESRIVRI
MKKRLVRKTFDMIEEIANREKKEDYKQFWTSFGKNLKLGCVEDTANHKRLAPLLRFNSSK
KEEELISLDEYVEGMKEDQKEIYYLAADSLKSAKSAPFLEELVKRDMEVLLLVEPIDEVA
ISNLQSYKDKKFADISKEDLDLGDVDEEKEKETEKEYRALCDWMKQNLGDKVAKVAVSKR
ISSSPCVLVSGKFGWSANMERIMKAQTLGDNSQMEFMRGRRILEINPNHPIIQDLNVACK
DTPRNPRAQAMVNLLHETALLSSGFTPENPAEFGARVYEMMGLALIGKNESEGKVESAEQ
KLPTDEATSSESPSEVVEASEVIAENDPWQS*
>Pp1s267_30V6
MATAASFATVRGPAAAGRASYDRSSASPVSASPIGNLSQKRTSFLLSQRTVLRSAASISG
RACEFNVFFRPKVATGAVSGRTGVRCDATVAEKESPVEKYEYQAEVSRLMDLIVHSLYSH
KEVFLRELVSNASDALDKLRFLSVTEPTLMEPNPNMEIRIKADRDAGVITLIDTGIGMTR
EELVDSLGTIAQSGTAKFMKAMKENKENTNDNLIGQFGVGFYSAFLVAQKVVVSTKSVKS
DKQYVWEAEADSGSYTIREETDSEKMIPRGTVITLYLKEDEKFEYADPVRIENLVKNYSQ
FISFPIYTWQEKSREVEVEDTESEDSTEEDKLKEKKMKKITEKYMDWELVNETKPIWLRN
SKEVSKEDYNTFYKSTFKEFIDPQAYIHFSTEGEIEFKRYGHGKTKNIRLYVKRVFISDE
FDGELFPRYLGFVKGVVDSNDLPLNVSREILQESRIVRIMKKRLVRKTFDMIEEIANREK
QEDYKQFWTSFGKNLKLGCIEDTANHKRLGSLLRFNSSKKEEEMISLDQYVEGMKEDQKA
IYYLAADSLKSAKSAPFLEELVKRDMEVLFLVEPIDEVAITNLQSYKDKKFVDISKEDLE
LGDVDEEKEKETEKEYRLLCDWMKQNLGDKVAKVTVSKRISSSPCVLVSGKFGWSANMER
YGSAHVESSLNTAELDVDI*
>Pp1s291_62V6
MADVTMSGPEVETFAFQAEINQLLSLIINTFYSNKEIFLRELISNSSDALDKIRFESLTD
KSKLDGQPELFIHIVPDKANNTLSIIDSGIGMTKADMVNNLGTIARSGTKEFMEALSAGA
DVSMIGQFGVGFYSAYLVAEKVVVTSKHNDDEQYIWESQAGGSFTITRDTSGEPLGRGTH
IKLYLKEDQLEYLEERRLKDLVKKHSEFISYPISLWTEKTTEKEVSDDEDEDDKKDEEGK
IEEVDEEKEKDKKKKKVKEISREWTLINKQKPIWMRKPEDVTKEEYAAFYKSLTNDWEEH
LAVKHFSVEGQLEFKSVLFVPKRAPFDLFDSRKKQNNIKLYVRRVFIMDNCEELIPEYLG
FVKGVVDSEDLPLNISRETLQQSKILKVIRKNLVKKCMEMFSEIAENKEDYQKFYEAFSK
NLKLGIHEDSQNRSKLADLLRYHSTKSGDEMTSLKDYVTRMKEGQKDIYYITGESKKAVE
NSPFLEKLKRRGYEVLFMVDAIDEYAVGQLKEFDGKKLVSATKEGLVLEDTEEEKKKKEE
KKARFEPLCKTIKDILGDKVEKVVVSDRIVDSPCVLVTGEYGWSANMERIMKAQALRDSS
MSSYMSSKKTMEINPDNQIMEELRKRAEVDKNDKSVKDLVLLLFETALLTSGFSLEEPNT
FGNRIHRMLKLGLSIDDDATDADADMPALEADVDEEGSKMEEVD*
>Pp1s83_80V6
MADGDAQVETFAFQAEINQLLSLIINTFYSNKEIFLRELISNSSDALDKIRFESLTDKSK
LDGQPELFIHIIPDKANNTLSIIDSGIGMTKADMVNNLGTIARSGTKEFMEALSAGADVS
MIGQFGVGFYSAYLVADKVVVTSKHNDDEQYIWESQAGGSFTITRDTTGEQLGRGTHIKL
YLKEDQLEYLEERRLKDLVKKHSEFISYPISLWTEKTTEKEVSDDEEEEDKKEEEGKIEE
IDEEKEKDKKKKKVKEVSHEWALMNKQKPIWMRKPEDVTKDEYSSFYKSLSNDWEEHLAV
KHFSVEGQLEFKSVIFVPKRAPFDLFDSRKKQNNIKLYVRRVFIMDNCEDLIPEYLGFVK
GVVDSEDLPLNISRETLQQSKILKVIRKNLVKKCMEMFAEIAENKEDYQKFYESFSKNLK
LGIHEDSTNRTKLADLLRYHSTKSGDEMTSLKDYVTRMKEGQNDIYYITGESKKAVENSP
FLEKLKRRGYEVLYMVDAIDEYAVGQLKEYDGKKLVSATKEGLVLEETEEEKKKKEEKKA
QFETLCKTMKDILGDKVEKVVVSDRIVDSPCVLVTGEYGWSANMERIMKAQALRDSSMSS
YMSSKKTMEINPDNQIMEELRKRAEADKNDKSVKDLVLLLFETALLTSGFSLEEPNTFGN
RIHRMLKLGLSIDDDATDADADMPALEADVEEEGSKMEEVD*
>Pp1s8_67V6
MITWVLFDQIHYKLTVLGNLYESICAHRGAMDITYDIHGNTRLASAGIKLRCKLVKVVMT
RFAAVTALCALLTITSIQDPHAGVAAQDGVVVEPVSAFAKVENRIGAVPLGSTTDAELVA
RERDTLAPKERRNGESFEFQAEVSRLMDIIINSLYSNKDIFLRELVSNASDALDKIRFLS
LMDKTLLSDGKDAELDIHIKVDKKENVLSIRDNGVGMTKEDLIKNLGTVAKSGTSSFLDQ
IQSGGDLNLIGQFGVGFYSVYLIADYVEVISKQDDDKQYIWESSADGSFSISEDTENEPL
GRGTDIRIHLKENAAEYAAEGKLRELVQKYCQFINFPIYLWVGKEIEDPVEEDKDTAIGK
GTSAENLEDKKEETEDEPDREEAEPKTKPVKRTEWNWEYLNNMKAIWLRNPKDITPEEYN
SFYHSLTKDFSEDDPLAWTHFNAEGDVEFKAVLFIPSKASQELFDDYYTNTPQLKLYIRR
IFTSDGIDELLPKYLAFLKGIVDSDTLPINVSREMLQQLSSLKTLKKKVVRKALDMIKRI
MDDDPDEIISEDEDGLEDNEEEQTNEKKGKYAVFWKEYGNFIKMGVLDDSANRKRLAKLI
RFQSSKSGEKLASFDQYVARMKPDQSHIYFMTGQDKNQLKNSPLLEKLLKNEYEVIYFVD
PLDEYVMQHLTEYEDKVFQDASKDSLKILGKEGKVKMKKAAKMYKKLTRWWKDLLAGESI
GFVKVSARLANTPAVVVTSRTGWSSNMERVVLAQALVDPSKVSQMKSKRILEINPRHPII
RMLLQKVTEDPADEVAHRVAVLIYETALLESGFTLNNAKTFAEQIHSLMKLVLDVDPNAQ
VEEEEDEVDLKDDDSELNNFELEGTGENDNGAGNISDPEPVNMLTEHFEDIETRVASDFG
RNAPPSNDVVGEDDVKRQIFKEASQIFKPDSEQSLNDEL*
