# Supplementary material for: Genome-wide analysis of the Populus Hsp90 gene family reveals differential expression patterns, localization, and heat stress responses
Source: BMC Genomics. 2013 Aug 5;14:532. doi: 10.1186/1471-2164-14-532 (PMC3750472; doi:10.1186/1471-2164-14-532)
Supplement: Additional file 5 — Sequence logos for the conserved motifs of Hsp90 proteins in Arabidopsis, Populus, and rice. Conserved motifs and sequence logos were generated using the MEME search tool. Numbers on the horizontal axis represent sequence positions in the motifs and the vertical axis represents the information content in bits. [file 1471-2164-14-532-S5.xls]

## Sheet: Sheet1 (2)
	Table S3. Sequence logos for the conserved motifs of Hsp90 proteins in Arabidopsis, Populus and rice.
	No.	Legend	Width (aa)	Sites	LLR (Log Likelihood Ratio)	E-value
	1	1	60	48	5210	1.4e-1532
	[DL][KV][VA][EAD]KVV[VI][ST][DTN][RK][HLV][VNS]D[SD][PE][CQ][CYV][LV][VW][TE][GS][EQK][YAF]G[WG][ST][AF][NT][MV][ET]R[IDL][MT][KS][AG][QE][AT]L[GR][DR][GS][ST][KMS][IL][GT][YLF]M[LSR][KSG][KRE][KDR][QT][LM]E[IY][NL][PE][ED][RHN]
	2	2	42	50	3750	2.8e-1062
	[FE][QI]AE[INV][NKS][QER][LD][LY][SD][LK][IF][IY][NE][TSA][FL][YS][SK]N[KL][EK][ILV][FG][LI][RH]E[LD][ISV][SQ]N[ASR]S[DK][AI][LA][DE][KL][LI]R[FY][ELH]S
	3	3	42	30	2848	3.1e-824
	W[ES]LVN[KE][QT]KPIW[LM]R[KN]P[EK]E[IV][TE]KEEY[AN][AE]FYK[SK]L[TF]N[DE][WF][EL][DE][HP]LAV[KS]H
	4	4	42	47	3461	1.8e-946
	F[IL][ERH][IK][LV][PK][DK]KG[NY][ENG][TV]L[TSY][IM][IV]D[SA][GI][ID][GE][MY][TA][KV][GA][DQ]L[VK][NED][NF][LE]G[TK][IK][AL][RV]S[GA]TKE[FG]
	5	5	30	49	2469	2.5e-628
	[RS][LI]KD[LY]V[KT][KRN][HYM][SK][EQ][FG][IQV]S[YF][PI]I[YS][LIT][WT]GE[KS][TK][TK][ETA][KV]E[IVN][SE]
	6	6	59	27	3068	1.9e-784
	[KDE][ED]L[RN][KA][RA][AC][DK]AD[KP][NE][DS]K[SE][VA]K[DR][LA]V[LD]LL[FY][ED]TAL[LI][TS]SGF[ST][LP]D[DS]P[NA][TE][FL][GA][SG][RK]I[HY][RE]M[LM]KL[GA]L[SG][IG][DR][EW][DG][ER]
	7	7	30	47	2450	5.9e-627
	[DL][LNE][FI][SD][TR][EN][KM][KL][QT][NQK]N[IK][KIR]L[YK]V[RIK]R[VK][FN][IL][MSV][DK][NKD][CF][ED][EG][LE][FLI][FP]
	8	8	70	13	2040	5.6e-453
	Y[VI][ES][NR]M[KG][EP][NEG]QK[AD]I[YF]Y[IL][AT][TGS]DS[LK][KET][SQ]A[KE][KNST][AS]PFLE[KR]L[LV][QEK]KD[IYL]EV[LI][YF][LF][IVT][ED]P[IV]DE[VY][AL][IM]Q[NY]L[QKM][TDS]Y[KE][ED]KKF[VQ][DN][IV]SKE[DG]L
	9	9	70	11	1841	4.8e-406
	RIMRKRLVRK[AT]FDMI[QL][EG]ISESEN[KR]EDY[KE]KFWENFG[KR][FH]LKLGCIED[TRS][GE]NHKR[IL][AT]PLLRF[FY][ST]S[KQ][SN]EE[ED][LM][IT]SL
	10	10	70	10	1499	2.2e-263
	[LN][NG]LIGQFGVGFYS[AV][FY]LV[AS][DE][KY]V[EV]V[SI][TS]K[HS][NP][DK][DS][DKE][KQ][QY][VY][VW][EW][ES][KGS][AVE][AD][GD][SA][FS][SA][YIV][SVT][IE][DRK][ET][EW][TN][DE]P[LE][GK][RI][GL][TPR][RE][GI][TR][LQ][HI][LT][LR][YDE][LE][ARK][GEP][ED]
	11	11	30	38	1383	4.9e-206
	[KL][DK][ED][ET]E[GD][EK][KV][EK][EDK]V[DE]E[EL]KE[KE][FKE][EK][KG][KL][KC]K[KV]IK[ED]V[SL][HG]
	12	12	30	7	534	2.5e-85
	[KR]YL[SN]F[LV][KR]G[LV]VDSD[TD]LPLNVSRE[MI]LQ[QE][HS][SR][SI][LV]
	13	13	30	4	334	1.4e-40
	TKSG[DE]EMTS[LF]KDYVTRMKEGQKDI[YF]YITGE
	14	14	30	5	364	3e-34
	[GAS][EKM]A[DN][SA]SS[YF][TV]I[KRQ]E[ED]TDP[EQ][KNS][LHM][IL][PRT]RGT[RQ][IL]TL[YFH]L
	15	15	30	5	337	1.7e-23
	[ASE][ENST][SVT][DEN][AETV][GNE][ASD][SD][EK][AGSTV][SGT][EAV][TP][EQ]V[IV]EPSEVR[PTA]ESDPW[QKR]D
	16	16	30	4	276	4.7e-11
	[DEK][DK][EA][TV]E[EN][ES][KP][KF][KL][KER][ER][EL]KKK[SG][FY]ENLCKTIK[DE]ILG
	17	17	30	3	222	4.1e-05
	MAP[AS]LSRSL[GY][AT]S[SP][VL][AT][AS][LV][RP][PI][TC][PA][GSV][RS][GSV]R[AGL][PS][GHT][LA][RG]
	18	18	31	2	174	0.00071
	TALLTSGFSLD[DE]PNTF[AG][GN]RIHRM[LM]KLGLSID
	19	19	30	3	215	0.011
	[FR][SG][CV][SR][GW][LE][KA][WG][KR][LPR][EK][KG][RK][GNS][DR][MQR][VI][SG][VI]RC[EK]AAV[AT]EK[EP][AS]
	20	20	30	3	214	0.41
	[AFT][AK][QS]L[NK][LM][KR][EHT][GNT][FSW][FL][LMV]G[RTY]R[YN]ES[ST]AA[AE][SV]DSS[SD][QST][PA]P
								q
