# Supplementary material for: Genome-wide analysis of the Populus Hsp90 gene family reveals differential expression patterns, localization, and heat stress responses
Source: BMC Genomics. 2013 Aug 5;14:532. doi: 10.1186/1471-2164-14-532 (PMC3750472; doi:10.1186/1471-2164-14-532)
Supplement: Additional file 11 — RPKM of PtHsp90 genes in vegetative tissues obtained from RNA-seq data. [file 1471-2164-14-532-S11.xls]

## Sheet: Sheet1
Table S4. RPKM of PtHsp90 genes in vegetative tissues obtained from RNA-seq data
Gene	YL	ML	PS	SS	R
PtHsp90-1a	11.64	7.2	157.01	132.03	35.76
PtHsp90-1b	25.78	9.35	106.91	199.15	101.9
PtHsp90-2	516.69	222.91	804.24	752.98	635.14
PtHsp90-3	214.72	68.52	474.11	417.02	374.73
PtHsp90-4a	820.57	238.87	1038.84	886.41	840.3
PtHsp90-4b	475.49	214.58	601.85	616.4	558.47
PtHsp90-5a	98.71	42.29	36.75	24.96	15.13
PtHsp90-5b	185.94	195.36	68.71	54.77	48.55
PtHsp90-6	46.28	9.42	62.04	48.43	26.36
PtHsp90-7	189.11	66.65	432.29	262.5	192.57
