# Supplementary material for: Genome-wide analysis of the Populus Hsp90 gene family reveals differential expression patterns, localization, and heat stress responses
Source: BMC Genomics. 2013 Aug 5;14:532. doi: 10.1186/1471-2164-14-532 (PMC3750472; doi:10.1186/1471-2164-14-532)
Supplement: Additional file 13 — Primers used in RT-PCR analysis of the 10 PtHsp90 genes. [file 1471-2164-14-532-S13.xls]

## Sheet: Sheet1
Table S4. Primers used in RT-PCR analysis of the 10 PtHsp90 genes.
Primer Name	Sequences (5'-3')
PtHsp90-1a_qRT-F	GATACGGACATGCCTGCTTT
PtHsp90-1a_qRT-R	GCAGACACCCCATATGACCT
PtHsp90-1b_qRT-F	CTAGGATTCACAGGATGTTGAAACT
PtHsp90-1b_qRT-R	AGTACACAAGGGCAGAAACTATTTG
PtHsp90-2_qRT-F	TTAGGGTTCTTATTAAGAGCGATGG
PtHsp90-2_qRT-R	CAATAATGGTCAATGTGTTGCTGG
PtHsp90-3_qRT-F	TTTCGAGACAGCTATGCTTACATCC
PtHsp90-3_qRT-R	TACCCTCAGCATCATCAGCATCT
PtHsp90-4a_qRT-F	TTGGGATTGAGCATTGATGA
PtHsp90-4a_qRT-R	AGAAGGATAGGAGGGGACCA
PtHsp90-4b_qRT-F	TGACACTGACATGCCTCCAT
PtHsp90-4b_qRT-R	CCTCCATTCGTCACATCCTT
PtHsp90-5a_qRT-F	GCACTGAAATAGATAAGCTGTAAGAGG
PtHsp90-5a_qRT-R	ACCGAAATCCGGTCATTTCTC
PtHsp90-5b_qRT-F	AGTGACCAGGTTTCGATTAGGTGTA
PtHsp90-5b_qRT-R	CTCCAAGCAAAGACGGTTCAGT
PtHsp90-6_qRT-F	TGATGAAATTGCCATCCAGA
PtHsp90-6_qRT-R	ACGAGCTCAAGCGATTTGAT
PtHsp90-7_qRT-F	CTTGCCAGTGAGAACGTTGA
PtHsp90-7_qRT-R	GGGCGGTTTGCTTAACACTA
PtActin-F	GTGCTTCTAAGTTCCGAACAGTGC
PtActin-R	GACTACCAAAGTGTCTGACCACCA
